# Supplementary material for: SFTSV utilizes AXL/GAS6 for entry via PI3K-PLC-dependent macropinocytosis activated by AXL-kinase
Source: J Virol. 2025 Aug 25;99(9):e00221-25. doi: 10.1128/jvi.00221-25 (PMC12455926; doi:10.1128/jvi.00221-25)
Supplement: Table S1 — Raw data of genes significantly enriched in genome-wide screening. [file jvi.00221-25-s0002.xlsx]

## Sheet: Sheet1
Table S1. Raw data of genes significantly enriched in genome-wide Screening.
		RRA(-log10)		p-value		Significant sgRNA		FDR		Gnen Ranking
Gene name	sgRNAs	Untreated	Sort3	Untreated	Sort3	Untreated	Sort3	Untreated	Sort3	Untreated	Sort3
AXL	10	0.462332	15.6808	0.66994	2.6107e-07	4	5	0.697644	0.00495	17391	1
DOK2	10	0.833451	4.44435	0.41183	0.00017257	5	3	0.471228	0.951268	11160	2
SLC38A11	10	0.462332	4.37965	0.66994	0.0001992	4	4	0.697644	0.951268	17610	3
ZNF142	8	0.562551	4.19821	0.58904	0.00029371	3	4	0.652184	0.951268	17125	4
LRRK2	10	0.833451	4.17372	0.41183	0.00030833	5	2	0.471228	0.951268	11352	5
KLF4	20	1.33845	4.13141	0.18449	0.00033026	10	2	0.4379	0.951268	7970	6
ZC3HAV1	10	0.462332	4.04611	0.66994	0.00039083	4	2	0.697644	0.951268	17366	7
CLN5	10	0.833451	3.90417	0.41183	0.00050622	5	2	0.471228	0.951268	9161	8
FERMT3	20	3.61845	3.82501	0.0018931	0.00059917	14	2	0.4379	0.951268	54	9
MED15	19	1.68035	3.65041	0.098513	0.00088322	10	6	0.4379	0.951268	2759	10
CA11	10	0.833451	3.64892	0.41183	0.00088791	5	1	0.471228	0.951268	16177	11
BCAR3	20	2.92427	3.62869	0.0084471	0.00092394	13	4	0.4379	0.951268	186	12
PCDHB11	10	0.833451	3.61491	0.41183	0.00094953	5	4	0.471228	0.951268	12344	13
RBM18	10	0.833451	3.6004	0.41183	0.00097564	5	3	0.471228	0.951268	13237	14
LDLRAD1	10	1.3387	3.56179	0.18442	0.0010555	6	1	0.4379	0.951268	3573	15
KCNG1	10	0.833451	3.52257	0.41183	0.001162	5	3	0.471228	0.951268	9124	16
ULK2	10	1.3387	3.48924	0.18442	0.0012482	6	1	0.4379	0.951268	6799	17
SEMA4B	20	1.78904	3.45708	0.080698	0.0013328	11	1	0.4379	0.951268	2464	18
RPL7L1	10	0.833451	3.42711	0.41183	0.0014174	5	1	0.471228	0.951268	11157	19
ENKUR	8	0.720401	3.41976	0.48025	0.0014403	4	2	0.541733	0.951268	16761	20
KLHL3	10	0.462332	3.38922	0.66994	0.0015309	4	4	0.697644	0.951268	17422	21
ANKLE1	10	0.833451	3.37478	0.41183	0.0015704	5	3	0.471228	0.951268	14452	22
OR4C45	10	0.833451	3.37276	0.41183	0.0015772	5	2	0.471228	0.951268	12886	23
CLASP1	10	1.46016	3.36071	0.14764	0.0016226	6	3	0.4379	0.951268	3132	24
MTMR4	20	2.3163	3.35834	0.029002	0.0016362	12	3	0.4379	0.951268	574	25
CPO	10	0.833451	3.35754	0.41183	0.0016372	5	2	0.471228	0.951268	14856	26
CNST	7	0.0381377	3.34767	0.97546	0.0016758	1	3	0.977315	0.951268	18923	27
COX16	10	0.833451	3.34068	0.41183	0.0017061	5	3	0.471228	0.951268	14078	28
ATP1B1	10	1.3387	3.32447	0.18442	0.0017656	6	1	0.4379	0.951268	6999	29
MS4A8	10	1.3387	3.31497	0.18442	0.0017991	6	2	0.4379	0.951268	4651	30
DZIP1L	10	0.833451	3.29319	0.41183	0.0018826	5	2	0.471228	0.951268	11118	31
SULT1A1	10	0.833451	3.28101	0.41183	0.001927	5	1	0.471228	0.951268	10443	32
ESR2	10	0.833451	3.26458	0.41183	0.0019975	5	2	0.471228	0.951268	8884	33
FCN1	10	1.3387	3.24151	0.18442	0.0020993	6	2	0.4379	0.951268	5282	34
TRIM49	10	2.00678	3.2291	0.054145	0.0021661	6	3	0.4379	0.951268	844	35
KIAA1731	10	0.833451	3.22632	0.41183	0.0021813	5	2	0.471228	0.951268	10072	36
PRSS53	9	0.575723	3.19802	0.57904	0.0023061	4	4	0.641675	0.951268	17066	37
CCT6A	7	0.458121	3.18589	0.67351	0.0023557	3	2	0.697644	0.951268	18211	38
DMPK	10	0.833451	3.17189	0.41183	0.0024225	5	1	0.471228	0.951268	11421	39
YEATS2	10	0.833451	3.16758	0.41183	0.0024444	5	2	0.471228	0.951268	12246	40
MIB1	10	0.84206	3.14923	0.40638	0.0025416	5	2	0.471228	0.951268	8718	41
UBA1	20	1.33845	3.13739	0.18449	0.0026141	10	5	0.4379	0.951268	7837	42
DHRSX	5	0.000143341	3.11198	0.99971	0.002763	0	3	0.999808	0.951268	18960	43
RHOBTB1	10	0.833451	3.11192	0.41183	0.002763	5	1	0.471228	0.951268	16260	44
CUL1	10	0.833451	3.08477	0.41183	0.0029462	5	1	0.471228	0.951268	13243	45
SUPT3H	10	1.3387	3.05923	0.18442	0.0030945	6	1	0.4379	0.951268	5121	46
ZNF575	10	1.3387	3.05912	0.18442	0.0030956	6	2	0.4379	0.951268	6000	47
GSTCD	10	0.213476	3.04259	0.86113	0.0032057	3	4	0.87315	0.951268	18679	48
RPE65	10	1.3387	3.04153	0.18442	0.003213	6	2	0.4379	0.951268	3379	49
AHSA1	10	0.213476	3.03744	0.86113	0.003248	3	3	0.87315	0.951268	18638	50
HELLS	10	0.833451	3.01225	0.41183	0.0034323	5	1	0.471228	0.951268	10928	51
ARL15	10	1.3387	3.00156	0.18442	0.003506	6	2	0.4379	0.951268	6633	52
CNN3	10	1.3387	2.99978	0.18442	0.0035169	6	2	0.4379	0.951268	6353	53
TAOK2	10	0.833451	2.99345	0.41183	0.0035712	5	3	0.471228	0.951268	15921	54
NSF	10	0.833451	2.99174	0.41183	0.0035848	5	2	0.471228	0.951268	15303	55
SELENBP1	10	1.3387	2.99055	0.18442	0.0035947	6	1	0.4379	0.951268	6537	56
ZYG11A	10	0.833451	2.97856	0.41183	0.0036668	5	2	0.471228	0.951268	16170	57
SEL1L	10	0.833451	2.96989	0.41183	0.0037357	5	3	0.471228	0.951268	12348	58
PIK3IP1	20	1.78904	2.96565	0.080698	0.0037587	11	2	0.4379	0.951268	2443	59
SDC1	10	1.3387	2.95487	0.18442	0.0038412	6	3	0.4379	0.951268	5182	60
ZNF222	10	0.833451	2.95358	0.41183	0.0038516	5	3	0.471228	0.951268	13520	61
DLL3	10	0.833451	2.95012	0.41183	0.0038767	5	1	0.471228	0.951268	15067	62
BST2	10	0.833451	2.94264	0.41183	0.0039268	5	2	0.471228	0.951268	11896	63
DMXL1	10	0.462332	2.94207	0.66994	0.003932	4	3	0.697644	0.951268	17419	64
GTPBP10	10	0.833451	2.93126	0.41183	0.0040109	5	1	0.471228	0.951268	15951	65
ABCC5	10	0.833451	2.91318	0.41183	0.0041592	5	3	0.471228	0.951268	11796	66
FAM177B	20	1.33845	2.90441	0.18449	0.0042182	10	2	0.4379	0.951268	7887	67
EXOC7	10	0.833451	2.89582	0.41183	0.0042887	5	2	0.471228	0.951268	11231	68
CITED2	10	0.462332	2.88884	0.66994	0.0043456	4	3	0.697644	0.951268	17533	69
METTL2B	18	1.69982	2.88572	0.095027	0.0043644	10	1	0.4379	0.951268	2746	70
SOX6	20	1.33845	2.88336	0.18449	0.004379	10	4	0.4379	0.951268	7687	71
SERP2	10	0.833451	2.8791	0.41183	0.0044072	5	1	0.471228	0.951268	9103	72
GPR142	10	0.833451	2.87742	0.41183	0.0044208	5	2	0.471228	0.951268	12646	73
NSA2	7	1.55373	2.87179	0.1243	0.0044657	5	1	0.4379	0.951268	2831	74
SBSPON	10	0.833451	2.86652	0.41183	0.0045195	5	3	0.471228	0.951268	16440	75
VRK3	8	1.24892	2.86144	0.21363	0.004556	5	1	0.471228	0.951268	8045	76
ITGB4	10	0.462332	2.86053	0.66994	0.0045623	4	2	0.697644	0.951268	17944	77
RNF220	10	0.462332	2.85608	0.66994	0.0046051	4	3	0.697644	0.951268	17698	78
ROM1	10	1.99289	2.84753	0.05551	0.004686	7	1	0.4379	0.951268	1183	79
CLDN22	10	1.99289	2.84734	0.05551	0.0046865	7	2	0.4379	0.951268	1041	80
ASB6	10	0.833451	2.8363	0.41183	0.0047753	5	3	0.471228	0.951268	13419	81
SIGLEC1	10	0.462332	2.83256	0.66994	0.0048103	4	1	0.697644	0.951268	18157	82
FAM160A2	10	0.833451	2.8181	0.41183	0.0049278	5	1	0.471228	0.951268	10331	83
APOBEC3G	9	1.0164	2.81593	0.30897	0.0049445	5	3	0.471228	0.951268	8350	84
C9orf47	10	0.833451	2.79975	0.41183	0.0051027	5	3	0.471228	0.951268	11620	85
CCDC66	10	0.833451	2.786	0.41183	0.0052343	5	3	0.471228	0.951268	13700	86
FITM1	10	0.833451	2.78539	0.41183	0.0052432	5	3	0.471228	0.951268	14246	87
PNO1	7	0.176402	2.78089	0.88495	0.0052813	2	2	0.893385	0.951268	18746	88
TROAP	10	1.24276	2.77812	0.21572	0.0053079	5	2	0.471228	0.951268	8077	89
PAWR	10	0.833451	2.77739	0.41183	0.0053147	5	1	0.471228	0.951268	8753	90
USP18	10	0.833451	2.7621	0.41183	0.0054802	5	3	0.471228	0.951268	9745	91
FES	10	1.99289	2.75222	0.05551	0.0055732	7	1	0.4379	0.951268	1169	92
RAB11B	10	0.833451	2.74372	0.41183	0.0056687	5	2	0.471228	0.951268	14014	93
FASLG	10	0.833451	2.74017	0.41183	0.0057006	5	1	0.471228	0.951268	14491	94
KRBA2	10	1.3387	2.73909	0.18442	0.005711	6	2	0.4379	0.951268	7575	95
COMMD8	10	0.833451	2.72455	0.41183	0.0058854	5	3	0.471228	0.951268	12954	96
SCAMP3	10	1.3387	2.71926	0.18442	0.0059512	6	3	0.4379	0.951268	7249	97
FBXO24	6	0.240068	2.7174	0.84017	0.0059716	2	3	0.854961	0.951268	18626	98
OLFML3	10	1.3387	2.71512	0.18442	0.0060045	6	2	0.4379	0.951268	4904	99
CLDN19	10	0.833451	2.7093	0.41183	0.0060671	5	3	0.471228	0.951268	15016	100
DPF2	20	1.33845	2.70896	0.18449	0.0060718	10	4	0.4379	0.951268	7842	101
ARL4D	10	1.08669	2.70589	0.27622	0.0061021	5	1	0.471228	0.951268	8286	102
RSPH10B	7	0.90879	2.70531	0.36627	0.0061094	4	2	0.471228	0.951268	8598	103
ZNF561	8	0.720401	2.70478	0.48025	0.0061178	4	2	0.541733	0.951268	16742	104
OR2Z1	10	0.833451	2.7036	0.41183	0.0061277	5	3	0.471228	0.951268	9661	105
NSDHL	7	0.458121	2.70152	0.67351	0.0061512	3	3	0.697644	0.951268	18262	106
NRXN3	20	0.9613	2.69713	0.33723	0.0061992	9	4	0.471228	0.951268	8499	107
TMEM145	10	1.3387	2.68941	0.18442	0.0062734	6	3	0.4379	0.951268	5930	108
PRPF8	10	0.833451	2.68871	0.41183	0.0062812	5	2	0.471228	0.951268	14537	109
EPX	10	0.833451	2.68445	0.41183	0.0063308	5	2	0.471228	0.951268	9129	110
OGFOD2	10	0.462332	2.68194	0.66994	0.0063569	4	2	0.697644	0.951268	18110	111
PRR12	10	0.833451	2.67412	0.41183	0.0064496	5	1	0.471228	0.951268	14476	112
ORMDL1	6	0.240068	2.67354	0.84017	0.0064598	2	3	0.854961	0.951268	18623	113
GNAZ	10	0.833451	2.67217	0.41183	0.0064796	5	2	0.471228	0.951268	10124	114
CACNB1	10	0.833451	2.67201	0.41183	0.0064807	5	3	0.471228	0.951268	10288	115
EAF2	7	0.000695428	2.6704	0.99853	0.0064984	0	3	0.998745	0.951268	18958	116
C17orf89	8	0.353626	2.66932	0.74903	0.0065135	3	3	0.771241	0.951268	18312	117
NDRG1	10	0.833451	2.66404	0.41183	0.0065819	5	1	0.471228	0.951268	14099	118
MAST2	10	1.3387	2.66132	0.18442	0.0066263	6	2	0.4379	0.951268	3526	119
TMF1	10	1.95695	2.66071	0.059221	0.0066336	6	2	0.4379	0.951268	2247	120
TTC26	10	0.833451	2.65807	0.41183	0.0066712	5	3	0.471228	0.951268	12637	121
MYCL	10	0.833451	2.65565	0.41183	0.0066994	5	2	0.471228	0.951268	12876	122
USP41	10	0.833451	2.65418	0.41183	0.006724	5	1	0.471228	0.951268	11955	123
MYBPC3	10	1.3387	2.64853	0.18442	0.0067908	6	2	0.4379	0.951268	4571	124
CBLL1	10	1.3387	2.64453	0.18442	0.0068394	6	2	0.4379	0.951268	6697	125
STT3A	10	1.3387	2.64386	0.18442	0.0068509	6	3	0.4379	0.951268	7377	126
MMP7	10	0.833451	2.64068	0.41183	0.0068939	5	3	0.471228	0.951268	15185	127
C1QA	10	0.833451	2.63946	0.41183	0.0069156	5	3	0.471228	0.951268	14267	128
FAM135A	10	0.462332	2.6388	0.66994	0.0069213	4	3	0.697644	0.951268	17711	129
UQCRC2	10	1.3387	2.63509	0.18442	0.0069715	6	1	0.4379	0.951268	3382	130
TRIM29	20	0.9613	2.63472	0.33723	0.0069777	9	5	0.471228	0.951268	8494	131
KBTBD13	10	0.833451	2.62624	0.41183	0.0070843	5	3	0.471228	0.951268	13677	132
PPAPDC2	10	0.833451	2.62588	0.41183	0.0070921	5	1	0.471228	0.951268	14604	133
SMARCA4	10	0.833451	2.61642	0.41183	0.0072315	5	2	0.471228	0.951268	14220	134
SLC35E2B	8	0.0264196	2.60361	0.98335	0.0074252	1	2	0.984648	0.951268	18934	135
MID2	10	1.3387	2.59929	0.18442	0.0074983	6	1	0.4379	0.951268	7487	136
PPY	10	0.833451	2.599	0.41183	0.0075041	5	3	0.471228	0.951268	13715	137
RPL9	9	0.274382	2.59498	0.81156	0.0075678	3	2	0.828736	0.951268	18511	138
WDR60	10	0.833451	2.59377	0.41183	0.007586	5	3	0.471228	0.951268	12713	139
SLC9A3R2	20	1.78904	2.59083	0.080698	0.0076257	11	2	0.4379	0.951268	2597	140
SIX5	10	0.833451	2.59079	0.41183	0.0076262	5	1	0.471228	0.951268	15262	141
ETS2	10	0.833451	2.58818	0.41183	0.0076654	5	3	0.471228	0.951268	16484	142
DAB2	10	1.3387	2.58767	0.18442	0.0076769	6	2	0.4379	0.951268	7175	143
KLF17	10	0.462332	2.58147	0.66994	0.0077657	4	3	0.697644	0.951268	17546	144
SLMO2	10	1.3387	2.57427	0.18442	0.007892	6	1	0.4379	0.951268	5641	145
FABP5	10	0.833451	2.56623	0.41183	0.0080184	5	1	0.471228	0.951268	10589	146
SPP1	20	1.78904	2.5623	0.080698	0.0080816	11	2	0.4379	0.951268	2717	147
PSMD3	10	1.3387	2.55835	0.18442	0.0081437	6	1	0.4379	0.951268	6730	148
OR10X1	10	0.833451	2.5551	0.41183	0.0081923	5	3	0.471228	0.951268	12243	149
BAGE4	3	0.000121619	2.55474	0.99975	0.0081985	0	2	0.999808	0.951268	18961	150
GSTM1	10	0.833451	2.55325	0.41183	0.0082205	5	3	0.471228	0.951268	16329	151
SDR9C7	10	0.833451	2.5457	0.41183	0.008352	5	2	0.471228	0.951268	16101	152
DDX51	9	0.709965	2.54563	0.48672	0.0083531	4	1	0.548964	0.951268	16812	153
CXCL14	10	0.833451	2.5445	0.41183	0.0083703	5	3	0.471228	0.951268	10311	154
AP3S2	4	0.462622	2.54365	0.66969	0.0083849	2	1	0.697644	0.951268	17340	155
PDXP	10	1.3387	2.543	0.18442	0.0083949	6	1	0.4379	0.951268	3413	156
GABRA5	10	0.833451	2.54298	0.41183	0.0083949	5	3	0.471228	0.951268	9456	157
LCN9	10	0.833451	2.54147	0.41183	0.0084173	5	3	0.471228	0.951268	13938	158
STOM	10	0.833451	2.54025	0.41183	0.0084361	5	2	0.471228	0.951268	15392	159
AP5S1	10	1.3387	2.53021	0.18442	0.0086063	6	3	0.4379	0.951268	4705	160
DLG1	10	1.3387	2.5294	0.18442	0.0086189	6	3	0.4379	0.951268	7576	161
ANKRD20A4	10	0.462332	2.52817	0.66994	0.0086361	4	1	0.697644	0.951268	17716	162
ASIC2	10	0.833451	2.52681	0.41183	0.0086632	5	3	0.471228	0.951268	10934	163
VSTM2B	10	0.833451	2.52093	0.41183	0.0087739	5	1	0.471228	0.951268	12336	164
FNDC1	10	0.833451	2.52054	0.41183	0.0087812	5	2	0.471228	0.951268	15431	165
DCD	10	1.3387	2.51952	0.18442	0.0088016	6	2	0.4379	0.951268	5462	166
NLRP14	8	0.353626	2.51476	0.74903	0.0088925	3	3	0.771241	0.951268	18352	167
XCL1	10	0.462332	2.51382	0.66994	0.0089081	4	1	0.697644	0.951268	17909	168
SESN1	6	0.796179	2.51353	0.43578	0.0089144	3	2	0.496996	0.951268	16579	169
NRG3	10	0.833451	2.50923	0.41183	0.0090026	5	2	0.471228	0.951268	14442	170
HRCT1	10	0.833451	2.50674	0.41183	0.0090465	5	2	0.471228	0.951268	9665	171
FLJ22184	10	1.3387	2.50674	0.18442	0.0090465	6	2	0.4379	0.951268	6026	172
SCN1B	10	0.833451	2.50045	0.41183	0.0091535	5	3	0.471228	0.951268	10990	173
CSNK1G3	10	0.833451	2.49656	0.41183	0.0092235	5	3	0.471228	0.951268	12690	174
NRCAM	10	0.833451	2.49317	0.41183	0.0092783	5	1	0.471228	0.951268	10318	175
SMARCA5	10	1.3387	2.49243	0.18442	0.0092909	6	2	0.4379	0.951268	4168	176
KLF15	10	0.833451	2.49023	0.41183	0.0093368	5	2	0.471228	0.951268	14032	177
VWA5A	10	0.833451	2.4888	0.41183	0.0093587	5	3	0.471228	0.951268	8739	178
ZNF318	10	0.833451	2.48649	0.41183	0.0093979	5	3	0.471228	0.951268	12237	179
DOPEY1	10	0.833451	2.4838	0.41183	0.0094517	5	3	0.471228	0.951268	10978	180
PRM2	10	1.3387	2.47992	0.18442	0.0095201	6	1	0.4379	0.951268	5964	181
EDARADD	20	1.33845	2.47827	0.18449	0.0095415	10	2	0.4379	0.951268	7897	182
ABCC3	10	0.833451	2.47813	0.41183	0.0095446	5	3	0.471228	0.951268	10967	183
RABGAP1	10	0.833451	2.47716	0.41183	0.0095572	5	2	0.471228	0.951268	11906	184
TAPBPL	10	1.99289	2.47345	0.05551	0.0096339	7	1	0.4379	0.951268	1792	185
PLEKHD1	10	1.3387	2.47345	0.18442	0.0096344	6	3	0.4379	0.951268	5815	186
GMPPA	10	0.833451	2.46708	0.41183	0.0097561	5	2	0.471228	0.951268	13932	187
MAP3K3	10	0.833451	2.46519	0.41183	0.0097989	5	3	0.471228	0.951268	15546	188
RNF112	10	0.833451	2.46079	0.41183	0.0098898	5	2	0.471228	0.951268	10746	189
PTCH2	10	0.833451	2.4599	0.41183	0.009907	5	3	0.471228	0.951268	13253	190
KIAA1217	15	0.564936	2.45684	0.58718	0.0099697	6	4	0.650247	0.951268	17122	191
CCDC17	10	0.833451	2.45678	0.41183	0.0099702	5	2	0.471228	0.951268	16072	192
FJX1	10	0.833451	2.45459	0.41183	0.010008	5	1	0.471228	0.951268	12260	193
MUCL1	10	1.95695	2.44849	0.059221	0.010123	6	1	0.4379	0.951268	2178	194
OGG1	10	1.3387	2.44793	0.18442	0.010133	6	2	0.4379	0.951268	4613	195
DEFB104A	8	0.353626	2.44755	0.74903	0.01014	3	3	0.771241	0.951268	18399	196
PPP3CC	10	0.833451	2.44539	0.41183	0.010181	5	3	0.471228	0.951268	13379	197
ZNF2	7	0.458121	2.44493	0.67351	0.010192	3	3	0.697644	0.951268	18292	198
REXO2	10	0.833451	2.44469	0.41183	0.010199	5	2	0.471228	0.951268	9471	199
RBM19	10	0.833451	2.44284	0.41183	0.01024	5	3	0.471228	0.951268	16203	200
UMODL1	10	1.99289	2.44247	0.05551	0.010244	7	1	0.4379	0.951268	1556	201
C9orf163	9	0.274382	2.4371	0.81156	0.010359	3	3	0.828736	0.951268	18556	202
TMEM120B	10	0.833451	2.43594	0.41183	0.010386	5	3	0.471228	0.951268	15658	203
A4GALT	10	0.833451	2.43455	0.41183	0.010413	5	3	0.471228	0.951268	12557	204
ATP6AP2	10	0.833451	2.43095	0.41183	0.010487	5	2	0.471228	0.951268	15540	205
SEC24C	10	0.833451	2.43066	0.41183	0.010497	5	2	0.471228	0.951268	13488	206
RECQL4	7	0.176402	2.4305	0.88495	0.010499	2	2	0.893385	0.951268	18781	207
PUS7L	8	0.130422	2.42122	0.91658	0.010702	2	3	0.923743	0.951268	18810	208
ARFGAP3	10	0.833451	2.41918	0.41183	0.010743	5	2	0.471228	0.951268	13248	209
MED31	8	0.130422	2.41623	0.91658	0.010811	2	3	0.923743	0.951268	18789	210
PIFO	10	0.462332	2.41355	0.66994	0.010866	4	1	0.697644	0.951268	17622	211
KIAA2013	10	0.833451	2.41156	0.41183	0.010896	5	3	0.471228	0.951268	9530	212
KCNJ18	3	0.184455	2.40811	0.8796	0.010971	1	2	0.89092	0.951268	18718	213
GRM2	10	1.3387	2.4025	0.18442	0.011105	6	1	0.4379	0.951268	6517	214
CHRNA5	10	1.3387	2.40041	0.18442	0.011143	6	3	0.4379	0.951268	6090	215
SYCE1	10	0.833451	2.39708	0.41183	0.01122	5	1	0.471228	0.951268	14886	216
FNIP2	10	0.833451	2.39541	0.41183	0.011264	5	2	0.471228	0.951268	14113	217
PAPOLA	10	0.833451	2.39173	0.41183	0.011343	5	1	0.471228	0.951268	9828	218
MYO16	20	1.78904	2.3876	0.080698	0.011431	11	4	0.4379	0.951268	2731	219
ZNF827	10	2.82036	2.38675	0.010382	0.01145	8	2	0.4379	0.951268	379	220
TMEM8C	20	2.3163	2.38634	0.029002	0.011458	12	4	0.4379	0.951268	584	221
FBL	10	0.833451	2.38122	0.41183	0.011576	5	1	0.471228	0.951268	10712	222
TMEM202	10	0.833451	2.3801	0.41183	0.011598	5	2	0.471228	0.951268	12700	223
IDH3A	19	1.09276	2.37528	0.27352	0.011705	9	4	0.471228	0.951268	8270	224
TEP1	10	0.833451	2.37097	0.41183	0.011815	5	2	0.471228	0.951268	13294	225
KRT27	10	1.3387	2.36719	0.18442	0.01191	6	3	0.4379	0.951268	5649	226
CHURC1	5	0.0812203	2.36709	0.95083	0.011913	1	1	0.954804	0.951268	18866	227
WDR13	10	1.3387	2.36593	0.18442	0.011934	6	1	0.4379	0.951268	5718	228
C10orf53	10	0.833451	2.36282	0.41183	0.012012	5	3	0.471228	0.951268	11337	229
PRND	10	1.3387	2.36094	0.18442	0.012057	6	1	0.4379	0.951268	5670	230
ANK1	10	1.3387	2.36074	0.18442	0.012062	6	3	0.4379	0.951268	6791	231
ANKRD22	10	1.99289	2.35799	0.05551	0.012132	7	2	0.4379	0.951268	1841	232
SCGB2A2	10	1.3387	2.35601	0.18442	0.01219	6	2	0.4379	0.951268	5768	233
NIPA2	10	1.3387	2.35302	0.18442	0.012267	6	2	0.4379	0.951268	6107	234
NGRN	10	1.3387	2.35114	0.18442	0.012315	6	1	0.4379	0.951268	4147	235
CHIC1	10	0.833451	2.3488	0.41183	0.012381	5	3	0.471228	0.951268	13599	236
MROH9	10	0.833451	2.34633	0.41183	0.01244	5	1	0.471228	0.951268	9378	237
MUC2	10	0.833451	2.34495	0.41183	0.01247	5	3	0.471228	0.951268	9075	238
TENM2	10	1.3387	2.34439	0.18442	0.012482	6	2	0.4379	0.951268	3560	239
UPK2	10	1.3387	2.34157	0.18442	0.012559	6	1	0.4379	0.951268	6122	240
FAM171A2	10	0.833451	2.34154	0.41183	0.012561	5	2	0.471228	0.951268	10682	241
TSSK6	8	0.353626	2.34107	0.74903	0.01257	3	1	0.771241	0.951268	18340	242
ARHGEF35	17	0.659516	2.33753	0.51988	0.01266	7	4	0.584767	0.951268	16857	243
SHE	8	0.720401	2.3369	0.48025	0.012675	4	3	0.541733	0.951268	16747	244
AKAP1	10	0.833451	2.33505	0.41183	0.012728	5	2	0.471228	0.951268	15360	245
ATXN7L1	10	0.833451	2.33464	0.41183	0.012737	5	3	0.471228	0.951268	12827	246
HSD17B14	10	1.3387	2.32759	0.18442	0.012919	6	1	0.4379	0.951268	5525	247
CEP57	9	1.0164	2.32552	0.30897	0.012979	5	1	0.471228	0.951268	8442	248
RAPSN	10	0.833451	2.32302	0.41183	0.013046	5	1	0.471228	0.951268	12894	249
ZNF416	10	1.46016	2.31851	0.14764	0.01318	6	1	0.4379	0.951268	2989	250
CPSF2	8	0.720401	2.31717	0.48025	0.013212	4	3	0.541733	0.951268	16727	251
ANO2	10	0.833451	2.3155	0.41183	0.013256	5	3	0.471228	0.951268	14327	252
OR4C11	10	0.833451	2.31404	0.41183	0.013287	5	1	0.471228	0.951268	16456	253
AXIN1	10	0.833451	2.31094	0.41183	0.013377	5	3	0.471228	0.951268	13799	254
C10orf99	10	0.833451	2.31036	0.41183	0.013391	5	2	0.471228	0.951268	9877	255
CLEC3B	10	1.95695	2.30962	0.059221	0.013414	6	1	0.4379	0.951268	2229	256
HSF4	10	0.833451	2.30525	0.41183	0.013527	5	1	0.471228	0.951268	11601	257
IGSF9	10	0.833451	2.30204	0.41183	0.013619	5	3	0.471228	0.951268	15879	258
B4GALT1	10	0.833451	2.30091	0.41183	0.013658	5	1	0.471228	0.951268	14679	259
USP19	10	0.833451	2.29237	0.41183	0.013916	5	1	0.471228	0.951268	14788	260
CD19	10	0.462332	2.28965	0.66994	0.013986	4	2	0.697644	0.951268	18048	261
LRCH1	10	0.833451	2.28882	0.41183	0.014005	5	3	0.471228	0.951268	8762	262
PDCD2L	10	0.833451	2.28817	0.41183	0.014023	5	2	0.471228	0.951268	10355	263
CENPK	8	0.353626	2.28718	0.74903	0.014058	3	3	0.771241	0.951268	18396	264
GBA	20	1.33845	2.28681	0.18449	0.014067	10	4	0.4379	0.951268	7693	265
RNFT2	6	0.598824	2.2831	0.56206	0.014173	3	1	0.627817	0.951268	16932	266
ARRDC2	20	1.78904	2.28199	0.080698	0.014213	11	2	0.4379	0.951268	2331	267
LY9	10	1.3387	2.28033	0.18442	0.014267	6	3	0.4379	0.951268	6731	268
ADAM9	8	0.353626	2.27939	0.74903	0.014299	3	3	0.771241	0.951268	18342	269
ARHGAP11A	10	0.0718859	2.27751	0.95567	0.014357	2	3	0.95901	0.951268	18887	270
SNTG2	10	1.3387	2.27751	0.18442	0.014357	6	3	0.4379	0.951268	4518	271
DCAF5	10	0.833451	2.27696	0.41183	0.014371	5	3	0.471228	0.951268	13296	272
HDAC10	10	0.833451	2.27366	0.41183	0.014461	5	3	0.471228	0.951268	9429	273
TDRD12	10	0.833451	2.27174	0.41183	0.014518	5	1	0.471228	0.951268	12975	274
TMEM237	10	1.99289	2.27094	0.05551	0.01454	7	2	0.4379	0.951268	1181	275
NAT6	4	0.120875	2.26836	0.92356	0.014618	1	2	0.929243	0.951268	18831	276
GINS2	10	0.833451	2.26773	0.41183	0.014637	5	1	0.471228	0.951268	11212	277
TMEM133	10	0.833451	2.26758	0.41183	0.014643	5	2	0.471228	0.951268	12607	278
EFEMP1	10	0.462332	2.26375	0.66994	0.01475	4	2	0.697644	0.951268	17615	279
GANC	9	0.575723	2.26303	0.57904	0.014777	4	3	0.641675	0.951268	17021	280
URB2	10	0.462332	2.26235	0.66994	0.014799	4	3	0.697644	0.951268	17896	281
ANKRD49	8	0.130422	2.26056	0.91658	0.014867	2	3	0.923743	0.951268	18812	282
PARP1	10	1.3387	2.25962	0.18442	0.014896	6	3	0.4379	0.951268	3820	283
NEK10	10	0.833451	2.25796	0.41183	0.014958	5	2	0.471228	0.951268	15582	284
MEIS3	20	1.33845	2.25718	0.18449	0.01498	10	2	0.4379	0.951268	7883	285
PRR7	10	0.833451	2.25591	0.41183	0.015005	5	1	0.471228	0.951268	11742	286
FPR2	10	0.833451	2.25516	0.41183	0.015036	5	3	0.471228	0.951268	15248	287
C12orf61	10	0.833451	2.24821	0.41183	0.015256	5	2	0.471228	0.951268	12924	288
ZNF189	8	0.353626	2.24785	0.74903	0.015272	3	3	0.771241	0.951268	18402	289
PPIC	10	0.833451	2.24737	0.41183	0.015289	5	2	0.471228	0.951268	11559	290
UBE2J2	10	1.46016	2.24536	0.14764	0.015351	6	3	0.4379	0.951268	3068	291
ZNF883	10	0.833451	2.24519	0.41183	0.015356	5	2	0.471228	0.951268	15989	292
RPL6	10	0.833451	2.24247	0.41183	0.015429	5	3	0.471228	0.951268	15608	293
CARF	9	0.274382	2.24137	0.81156	0.015466	3	3	0.828736	0.951268	18514	294
TCEAL6	10	0.833451	2.24064	0.41183	0.015486	5	2	0.471228	0.951268	13153	295
WWTR1	10	1.3387	2.23882	0.18442	0.015546	6	3	0.4379	0.951268	4193	296
ZKSCAN7	10	1.3387	2.23798	0.18442	0.015572	6	2	0.4379	0.951268	4069	297
ARHGAP25	10	0.833451	2.23691	0.41183	0.015604	5	1	0.471228	0.951268	16062	298
YAP1	10	0.833451	2.23618	0.41183	0.015629	5	3	0.471228	0.951268	11846	299
HDGFRP2	20	2.3163	2.23511	0.029002	0.015667	12	2	0.4379	0.951268	505	300
ITGB2	10	0.833451	2.2332	0.41183	0.015721	5	1	0.471228	0.951268	10470	301
ADCY8	10	0.833451	2.23226	0.41183	0.015755	5	2	0.471228	0.951268	8854	302
PEX7	10	0.462332	2.23209	0.66994	0.015759	4	3	0.697644	0.951268	17402	303
HDGFRP3	10	0.833451	2.23155	0.41183	0.015777	5	2	0.471228	0.951268	16337	304
ZFYVE27	10	0.833451	2.23116	0.41183	0.015791	5	3	0.471228	0.951268	8868	305
OCA2	10	0.833451	2.23065	0.41183	0.015801	5	2	0.471228	0.951268	13518	306
DEFB106B	6	0.598824	2.22952	0.56206	0.015846	3	2	0.627817	0.951268	16877	307
POLR2J3	9	1.0164	2.22949	0.30897	0.015846	5	2	0.471228	0.951268	8382	308
SH3PXD2B	10	0.833451	2.22923	0.41183	0.015856	5	2	0.471228	0.951268	9866	309
PNP	10	1.3387	2.22657	0.18442	0.01595	6	2	0.4379	0.951268	4878	310
LRMP	10	0.462332	2.22616	0.66994	0.015962	4	3	0.697644	0.951268	18075	311
KCTD15	10	0.833451	2.22589	0.41183	0.015971	5	1	0.471228	0.951268	9081	312
DLX4	10	0.833451	2.22233	0.41183	0.016086	5	2	0.471228	0.951268	14008	313
C12orf80	10	0.833451	2.22228	0.41183	0.016086	5	2	0.471228	0.951268	16189	314
TACC2	16	0.768327	2.22126	0.45134	0.016115	7	2	0.51352	0.951268	16663	315
STK25	10	1.3387	2.22058	0.18442	0.016141	6	2	0.4379	0.951268	5137	316
FAM69A	10	0.833451	2.2187	0.41183	0.016205	5	1	0.471228	0.951268	9713	317
DCAKD	18	0.865663	2.21657	0.39168	0.016274	8	4	0.471228	0.951268	8673	318
KRAS	10	0.833451	2.21602	0.41183	0.016292	5	2	0.471228	0.951268	10939	319
POLR3GL	9	0.274382	2.2159	0.81156	0.016298	3	3	0.828736	0.951268	18563	320
SPATA20	10	0.833451	2.21515	0.41183	0.016324	5	1	0.471228	0.951268	12032	321
GPR3	10	0.833451	2.21163	0.41183	0.016439	5	2	0.471228	0.951268	11497	322
DCAF6	10	0.833451	2.21115	0.41183	0.016455	5	2	0.471228	0.951268	13284	323
SS18	10	1.3387	2.20907	0.18442	0.016518	6	2	0.4379	0.951268	6943	324
NCAPD2	8	0.720401	2.20435	0.48025	0.016678	4	2	0.541733	0.951268	16684	325
SLC30A7	10	0.833451	2.20313	0.41183	0.016716	5	3	0.471228	0.951268	15800	326
SCMH1	20	1.33845	2.20284	0.18449	0.016725	10	4	0.4379	0.951268	7868	327
RIF1	10	0.833451	2.20124	0.41183	0.016779	5	1	0.471228	0.951268	9906	328
CSH2	16	0.477021	2.19324	0.65752	0.017057	6	4	0.697644	0.951268	17294	329
PPIL4	10	0.833451	2.19261	0.41183	0.017082	5	2	0.471228	0.951268	10413	330
ZBTB49	9	0.884523	2.19253	0.38035	0.017085	3	3	0.471228	0.951268	8661	331
SAP18	10	0.833451	2.19109	0.41183	0.017136	5	2	0.471228	0.951268	16112	332
ZFP91	10	0.462332	2.19057	0.66994	0.017156	4	2	0.697644	0.951268	17794	333
AZI1	10	0.833451	2.19023	0.41183	0.017167	5	2	0.471228	0.951268	12885	334
KARS	10	1.95695	2.18983	0.059221	0.017181	6	3	0.4379	0.951268	2124	335
RAD50	9	0.0183807	2.18828	0.98698	0.017236	1	3	0.987969	0.951268	18939	336
LIPT2	10	0.833451	2.18776	0.41183	0.01726	5	1	0.471228	0.951268	12633	337
LIX1	10	1.3387	2.18446	0.18442	0.017378	6	1	0.4379	0.951268	5842	338
PHOSPHO2	3	5.6462e-05	2.18426	0.99989	0.017385	0	2	0.999887	0.951268	18962	339
NQO2	10	0.833451	2.18383	0.41183	0.017399	5	2	0.471228	0.951268	14302	340
IL27	10	1.3387	2.18117	0.18442	0.017491	6	1	0.4379	0.951268	7335	341
WDR36	10	0.833451	2.17792	0.41183	0.017596	5	1	0.471228	0.951268	10916	342
OR10K1	10	1.3387	2.17631	0.18442	0.017654	6	2	0.4379	0.951268	7274	343
SERPINB12	10	0.833451	2.17557	0.41183	0.017675	5	3	0.471228	0.951268	11156	344
OVCH1	10	0.833451	2.17557	0.41183	0.017675	5	3	0.471228	0.951268	11921	345
PPP4C	10	0.833451	2.17468	0.41183	0.01771	5	1	0.471228	0.951268	9769	346
SNAP23	10	1.36699	2.16812	0.17516	0.017967	6	3	0.4379	0.951268	3219	347
MS4A4E	10	0.833451	2.16803	0.41183	0.017971	5	2	0.471228	0.951268	9565	348
KAAG1	10	0.833451	2.16753	0.41183	0.017987	5	3	0.471228	0.951268	15953	349
S100A9	10	1.99289	2.16513	0.05551	0.018073	7	1	0.4379	0.951268	1691	350
PAK4	10	0.833451	2.16491	0.41183	0.018082	5	2	0.471228	0.951268	15326	351
KIF3C	10	0.833451	2.16425	0.41183	0.018107	5	2	0.471228	0.951268	8951	352
COX11	9	0.0183807	2.16345	0.98698	0.018136	1	3	0.987969	0.951268	18940	353
CCS	10	0.833451	2.16229	0.41183	0.01818	5	2	0.471228	0.951268	11256	354
CCDC73	10	0.833451	2.162	0.41183	0.018192	5	2	0.471228	0.951268	10283	355
LPAR4	10	0.833451	2.15976	0.41183	0.018284	5	3	0.471228	0.951268	12705	356
TAS2R42	10	0.833451	2.15968	0.41183	0.018286	5	2	0.471228	0.951268	10627	357
PRSS2	10	0.833451	2.15888	0.41183	0.018321	5	1	0.471228	0.951268	12358	358
DEPDC4	3	0.184455	2.15748	0.8796	0.01838	1	2	0.89092	0.951268	18715	359
CHMP6	10	0.462332	2.15579	0.66994	0.018445	4	3	0.697644	0.951268	17929	360
PPP6R3	10	0.833451	2.15399	0.41183	0.018508	5	3	0.471228	0.951268	14618	361
CABS1	10	0.833451	2.15399	0.41183	0.018508	5	3	0.471228	0.951268	16243	362
KIF26B	10	0.833451	2.15319	0.41183	0.018546	5	2	0.471228	0.951268	16288	363
NDUFA11	4	0.462622	2.15246	0.66969	0.018569	2	2	0.697644	0.951268	17353	364
MYL6B	10	0.833451	2.15155	0.41183	0.018596	5	3	0.471228	0.951268	10579	365
EIF4E	10	0.833451	2.15044	0.41183	0.018631	5	2	0.471228	0.951268	15013	366
PHPT1	10	0.833451	2.15018	0.41183	0.018637	5	3	0.471228	0.951268	11026	367
RHD	10	0.833451	2.14967	0.41183	0.018655	5	2	0.471228	0.951268	13672	368
TNFAIP1	8	0.720401	2.14866	0.48025	0.018694	4	2	0.541733	0.951268	16729	369
SMDT1	10	1.3387	2.14739	0.18442	0.018744	6	2	0.4379	0.951268	4814	370
GAD1	10	0.833451	2.1461	0.41183	0.01879	5	2	0.471228	0.951268	9320	371
IL21R	10	0.462332	2.14317	0.66994	0.018916	4	3	0.697644	0.951268	17745	372
ADCYAP1	10	0.462332	2.14203	0.66994	0.018963	4	3	0.697644	0.951268	17742	373
ADAD1	10	0.833451	2.14163	0.41183	0.018976	5	2	0.471228	0.951268	14170	374
SNTB2	10	0.833451	2.14065	0.41183	0.019008	5	2	0.471228	0.951268	15597	375
RABL2B	7	0.176402	2.13937	0.88495	0.01906	2	2	0.893385	0.951268	18731	376
HOMEZ	10	0.833451	2.13908	0.41183	0.019073	5	2	0.471228	0.951268	16059	377
GJA3	10	0.833451	2.13769	0.41183	0.019137	5	2	0.471228	0.951268	12735	378
UTP3	10	1.99289	2.13474	0.05551	0.019252	7	1	0.4379	0.951268	1574	379
C1QL2	10	0.462332	2.13381	0.66994	0.019288	4	3	0.697644	0.951268	17555	380
NPAS1	10	0.833451	2.13182	0.41183	0.019374	5	1	0.471228	0.951268	12443	381
C2orf66	10	0.833451	2.13118	0.41183	0.019398	5	2	0.471228	0.951268	12391	382
MYT1L	10	0.833451	2.13112	0.41183	0.0194	5	3	0.471228	0.951268	11233	383
TECR	10	1.3387	2.12891	0.18442	0.019488	6	1	0.4379	0.951268	3394	384
KCNRG	10	0.84206	2.12262	0.40638	0.019739	4	3	0.471228	0.951268	8710	385
MOGAT1	10	0.833451	2.12031	0.41183	0.019828	5	1	0.471228	0.951268	10997	386
HCAR3	9	1.50516	2.119	0.13591	0.019889	5	2	0.4379	0.951268	2922	387
MRGBP	10	0.833451	2.11749	0.41183	0.019952	5	1	0.471228	0.951268	10233	388
SPATC1	10	1.3387	2.11669	0.18442	0.019987	6	3	0.4379	0.951268	5324	389
SLC16A10	10	1.3387	2.11467	0.18442	0.020063	6	1	0.4379	0.951268	5859	390
ADCY3	10	0.833451	2.11188	0.41183	0.020185	5	1	0.471228	0.951268	12732	391
PABPN1L	10	0.833451	2.11169	0.41183	0.020192	5	3	0.471228	0.951268	15480	392
DPEP1	20	1.78904	2.1116	0.080698	0.020202	11	2	0.4379	0.951268	2564	393
MGME1	6	0.598824	2.11155	0.56206	0.020203	3	2	0.627817	0.951268	16976	394
TOMM22	10	0.462332	2.11031	0.66994	0.020269	4	3	0.697644	0.951268	17725	395
PTPN22	10	0.833451	2.10911	0.41183	0.020329	5	1	0.471228	0.951268	13209	396
POLR2K	10	0.213476	2.10893	0.86113	0.020333	3	3	0.87315	0.951268	18693	397
SMAP2	20	0.654705	2.10781	0.52315	0.02038	8	1	0.588308	0.951268	16859	398
SLITRK6	10	0.833451	2.10635	0.41183	0.020449	5	1	0.471228	0.951268	11854	399
SERBP1	10	0.833451	2.10471	0.41183	0.020501	5	2	0.471228	0.951268	10824	400
LRRC17	10	0.462332	2.10341	0.66994	0.020562	4	3	0.697644	0.951268	18037	401
NSUN3	10	0.833451	2.10286	0.41183	0.020582	5	3	0.471228	0.951268	12687	402
C3orf38	9	0.575723	2.10091	0.57904	0.020669	4	3	0.641675	0.951268	17012	403
MAGEA2B	6	0.598824	2.10069	0.56206	0.020676	3	2	0.627817	0.951268	16883	404
WDR75	10	0.833451	2.09925	0.41183	0.020732	5	2	0.471228	0.951268	8920	405
FAM26E	10	0.833451	2.09819	0.41183	0.020778	5	1	0.471228	0.951268	9303	406
GPR182	10	1.99289	2.0955	0.05551	0.020908	7	1	0.4379	0.951268	1760	407
HTR2C	10	0.833451	2.09283	0.41183	0.021023	5	2	0.471228	0.951268	10972	408
PMFBP1	20	1.78904	2.0912	0.080698	0.0211	11	4	0.4379	0.951268	2608	409
GCLC	10	0.833451	2.09069	0.41183	0.021122	5	3	0.471228	0.951268	11526	410
AGR2	10	1.3387	2.09017	0.18442	0.021147	6	2	0.4379	0.951268	6958	411
GLUD1	9	0.426606	2.08999	0.69654	0.021153	3	3	0.721417	0.951268	18307	412
CSGALNACT1	20	1.78904	2.08631	0.080698	0.021319	11	2	0.4379	0.951268	2485	413
FIZ1	9	0.575723	2.08608	0.57904	0.021326	4	2	0.641675	0.951268	17022	414
FKBP10	10	0.833451	2.0858	0.41183	0.021335	5	3	0.471228	0.951268	10113	415
TBX15	10	0.833451	2.08486	0.41183	0.021385	5	3	0.471228	0.951268	9435	416
FAM204A	10	0.462332	2.08344	0.66994	0.021449	4	3	0.697644	0.951268	17626	417
ZNF711	10	0.833451	2.08231	0.41183	0.021495	5	1	0.471228	0.951268	9381	418
CGB1	4	0.462622	2.08012	0.66969	0.021585	2	2	0.697644	0.951268	17308	419
ZNF185	10	0.833451	2.07997	0.41183	0.021593	5	2	0.471228	0.951268	16030	420
C19orf10	10	0.833451	2.07971	0.41183	0.021605	5	1	0.471228	0.951268	13859	421
CPNE2	10	2.00678	2.07791	0.054145	0.021684	7	2	0.4379	0.951268	850	422
APOL6	10	0.462332	2.07761	0.66994	0.021693	4	2	0.697644	0.951268	17646	423
CD33	10	0.213476	2.07543	0.86113	0.021801	3	3	0.87315	0.951268	18639	424
MEPCE	8	0.353626	2.07534	0.74903	0.021804	3	2	0.771241	0.951268	18319	425
HNRNPUL2	10	0.833451	2.07458	0.41183	0.021837	5	1	0.471228	0.951268	12521	426
DHFR	10	0.833451	2.07262	0.41183	0.021929	5	3	0.471228	0.951268	12987	427
ARHGAP35	10	1.08669	2.07233	0.27622	0.021938	5	2	0.471228	0.951268	8276	428
CGB2	10	1.3387	2.07203	0.18442	0.021953	6	1	0.4379	0.951268	5669	429
CYBA	10	0.833451	2.07146	0.41183	0.021983	5	2	0.471228	0.951268	11929	430
PBDC1	10	1.3387	2.07116	0.18442	0.021991	6	2	0.4379	0.951268	5081	431
ACTL6A	10	0.833451	2.0695	0.41183	0.022072	5	1	0.471228	0.951268	15357	432
KLRC2	8	0.720401	2.06875	0.48025	0.022117	4	2	0.541733	0.951268	16735	433
RAP1GAP2	10	0.462332	2.06801	0.66994	0.022157	4	3	0.697644	0.951268	18067	434
ZFPM1	10	0.833451	2.06549	0.41183	0.022282	5	3	0.471228	0.951268	11700	435
ZNF32	10	0.833451	2.06449	0.41183	0.022333	5	1	0.471228	0.951268	15798	436
ID2	20	1.78904	2.06338	0.080698	0.022381	11	3	0.4379	0.951268	2710	437
CLCNKA	20	1.33845	2.06149	0.18449	0.022469	10	2	0.4379	0.951268	7914	438
PLSCR4	10	0.833451	2.05953	0.41183	0.022562	5	1	0.471228	0.951268	15766	439
RBM23	10	1.3387	2.05707	0.18442	0.022669	6	1	0.4379	0.951268	6960	440
SNIP1	10	1.3387	2.05333	0.18442	0.022844	6	3	0.4379	0.951268	6946	441
GJA10	10	0.833451	2.05268	0.41183	0.022874	5	2	0.471228	0.951268	10552	442
USP25	10	0.833451	2.0522	0.41183	0.022897	5	2	0.471228	0.951268	15314	443
AGL	10	0.833451	2.04978	0.41183	0.023011	5	1	0.471228	0.951268	15446	444
TUBGCP4	10	0.833451	2.04738	0.41183	0.023146	5	1	0.471228	0.951268	11562	445
FAM127B	10	0.833451	2.0473	0.41183	0.023149	5	3	0.471228	0.951268	10760	446
GIGYF1	20	2.3163	2.04692	0.029002	0.023173	12	4	0.4379	0.951268	540	447
C1orf131	9	0.575723	2.04532	0.57904	0.023255	4	1	0.641675	0.951268	16999	448
LPAR6	10	1.3387	2.04529	0.18442	0.023256	6	2	0.4379	0.951268	3965	449
KAZALD1	10	0.833451	2.04499	0.41183	0.023273	5	2	0.471228	0.951268	13177	450
PDPR	10	0.833451	2.0443	0.41183	0.023301	5	3	0.471228	0.951268	10789	451
B3GALT4	10	1.46016	2.04416	0.14764	0.023307	5	2	0.4379	0.951268	3015	452
NUDT17	10	0.833451	2.04312	0.41183	0.023358	5	3	0.471228	0.951268	14181	453
OSBPL2	10	1.46016	2.04025	0.14764	0.023507	6	1	0.4379	0.951268	3097	454
NTMT1	10	0.462332	2.03981	0.66994	0.023529	4	3	0.697644	0.951268	18116	455
SLC35A1	10	0.833451	2.0379	0.41183	0.023624	5	1	0.471228	0.951268	10987	456
ZNF829	10	0.0718859	2.0378	0.95567	0.023628	2	3	0.95901	0.951268	18886	457
SCN2B	10	0.833451	2.03574	0.41183	0.023732	5	2	0.471228	0.951268	14643	458
SLC38A9	10	1.3387	2.03556	0.18442	0.02374	6	1	0.4379	0.951268	4768	459
KCNA6	10	1.3387	2.03323	0.18442	0.023857	6	1	0.4379	0.951268	4488	460
SPEG	20	1.78904	2.03218	0.080698	0.023913	11	1	0.4379	0.951268	2581	461
S100A1	20	2.3163	2.03134	0.029002	0.023958	12	3	0.4379	0.951268	616	462
KCNK5	10	0.833451	2.03092	0.41183	0.023978	5	1	0.471228	0.951268	12881	463
NANP	10	0.833451	2.02909	0.41183	0.024067	5	3	0.471228	0.951268	10700	464
SOS1	10	0.833451	2.02862	0.41183	0.024088	5	1	0.471228	0.951268	13115	465
CCDC91	10	0.462332	2.02741	0.66994	0.024154	4	3	0.697644	0.951268	17717	466
MYL1	10	1.3387	2.02634	0.18442	0.024207	6	1	0.4379	0.951268	6980	467
WASL	10	0.213476	2.02568	0.86113	0.024234	3	3	0.87315	0.951268	18676	468
LIMS3	5	0.3302	2.02512	0.76706	0.024263	2	2	0.786979	0.951268	18441	469
PAIP2B	10	0.833451	2.02271	0.41183	0.024397	5	2	0.471228	0.951268	10006	470
CYTH2	10	0.833451	2.02179	0.41183	0.024442	5	1	0.471228	0.951268	14527	471
SETX	10	0.833451	2.02161	0.41183	0.024453	5	2	0.471228	0.951268	15589	472
METTL4	10	1.24276	2.02114	0.21572	0.024471	4	3	0.471228	0.951268	8099	473
PPP1R14D	10	0.833451	2.01954	0.41183	0.024542	5	1	0.471228	0.951268	9134	474
CHKA	10	0.462332	2.0173	0.66994	0.02466	4	2	0.697644	0.951268	17784	475
NKAIN1	10	1.3387	2.01696	0.18442	0.024674	6	2	0.4379	0.951268	5828	476
IL5RA	10	1.99289	2.01286	0.05551	0.024874	7	1	0.4379	0.951268	1809	477
TGM2	10	0.833451	2.01097	0.41183	0.02497	5	2	0.471228	0.951268	11227	478
C12orf73	18	1.69982	2.01086	0.095027	0.024975	10	3	0.4379	0.951268	2745	479
SLC41A1	10	1.46016	2.01065	0.14764	0.024983	4	1	0.4379	0.951268	3057	480
PGA3	9	0.575723	2.00832	0.57904	0.025112	4	1	0.641675	0.951268	17068	481
COPA	10	0.213476	2.00814	0.86113	0.025118	3	3	0.87315	0.951268	18683	482
MLLT6	10	1.3387	2.0045	0.18442	0.025304	6	2	0.4379	0.951268	6531	483
TMEM169	10	1.3387	1.99766	0.18442	0.025671	6	2	0.4379	0.951268	6604	484
EPC2	10	0.213476	1.99667	0.86113	0.025726	3	3	0.87315	0.951268	18699	485
SSBP1	10	0.833451	1.99551	0.41183	0.025795	5	1	0.471228	0.951268	9557	486
GSTA2	8	0.353626	1.99353	0.74903	0.02591	3	1	0.771241	0.951268	18379	487
ITPKB	10	1.99289	1.99341	0.05551	0.02592	7	1	0.4379	0.951268	979	488
CXorf40B	10	1.46016	1.99298	0.14764	0.025938	5	3	0.4379	0.951268	3060	489
CAPN13	20	1.33845	1.99148	0.18449	0.026033	10	4	0.4379	0.951268	7728	490
ORC2	10	1.99289	1.99127	0.05551	0.026043	7	1	0.4379	0.951268	1418	491
TPMT	8	0.720401	1.99059	0.48025	0.026078	4	2	0.541733	0.951268	16701	492
DYNLL2	10	1.3387	1.99012	0.18442	0.0261	6	2	0.4379	0.951268	3916	493
FAM50A	10	0.833451	1.98932	0.41183	0.02614	5	2	0.471228	0.951268	14892	494
LRIT2	10	0.833451	1.98906	0.41183	0.026157	5	2	0.471228	0.951268	10463	495
FSTL4	10	0.833451	1.98851	0.41183	0.026193	5	2	0.471228	0.951268	8899	496
NPPB	10	0.833451	1.98775	0.41183	0.026239	5	2	0.471228	0.951268	10743	497
IFT81	10	0.833451	1.98712	0.41183	0.026272	5	1	0.471228	0.951268	11279	498
ODF3	10	1.3387	1.98683	0.18442	0.026283	6	2	0.4379	0.951268	5777	499
SLC6A20	10	0.833451	1.98615	0.41183	0.026316	5	2	0.471228	0.951268	12307	500
MCEE	9	1.61195	1.98531	0.11156	0.026359	6	1	0.4379	0.951268	2782	501
FKBP6	9	2.32487	1.98514	0.028477	0.026369	3	2	0.4379	0.951268	473	502
BROX	10	0.213476	1.98234	0.86113	0.026542	3	3	0.87315	0.951268	18640	503
NONO	10	0.462332	1.98088	0.66994	0.026631	4	1	0.697644	0.951268	17776	504
APITD1	4	0.120875	1.97902	0.92356	0.02674	1	2	0.929243	0.951268	18819	505
SBDS	10	0.833451	1.97889	0.41183	0.026748	5	3	0.471228	0.951268	11853	506
TANC1	10	0.833451	1.97885	0.41183	0.026751	5	1	0.471228	0.951268	15312	507
ADRA2B	10	1.3387	1.97856	0.18442	0.026768	6	2	0.4379	0.951268	4721	508
HDAC5	10	0.833451	1.97712	0.41183	0.026846	5	3	0.471228	0.951268	11639	509
ALB	20	2.3163	1.97593	0.029002	0.026923	12	2	0.4379	0.951268	606	510
CD99L2	10	1.46016	1.9756	0.14764	0.026938	6	3	0.4379	0.951268	3017	511
SGPP2	10	0.462332	1.97547	0.66994	0.026947	4	2	0.697644	0.951268	18146	512
ADAMTS14	10	0.833451	1.97478	0.41183	0.026989	5	1	0.471228	0.951268	10025	513
RAPGEF4	10	1.3387	1.97453	0.18442	0.027002	6	3	0.4379	0.951268	3415	514
WNT10B	10	0.833451	1.97379	0.41183	0.027047	5	2	0.471228	0.951268	14153	515
RADIL	10	0.833451	1.97277	0.41183	0.027104	5	1	0.471228	0.951268	9286	516
MYL3	20	3.61845	1.97269	0.0018931	0.02711	14	3	0.4379	0.951268	48	517
SRGAP2	10	0.833451	1.97184	0.41183	0.02716	5	2	0.471228	0.951268	14825	518
TSNARE1	10	0.833451	1.97074	0.41183	0.027227	5	2	0.471228	0.951268	10144	519
CRB1	10	1.3387	1.96993	0.18442	0.027268	6	2	0.4379	0.951268	7583	520
ANKRD34A	19	2.57756	1.96928	0.016956	0.027303	12	4	0.4379	0.951268	417	521
RAB40C	10	0.833451	1.96928	0.41183	0.027303	5	2	0.471228	0.951268	13557	522
PIK3C2G	10	0.833451	1.96875	0.41183	0.02733	5	1	0.471228	0.951268	10918	523
CANT1	10	0.833451	1.96799	0.41183	0.027381	5	2	0.471228	0.951268	14011	524
PPP1R11	10	0.833451	1.96698	0.41183	0.027442	5	2	0.471228	0.951268	14768	525
LAMP3	10	0.833451	1.96674	0.41183	0.027455	5	1	0.471228	0.951268	12216	526
S1PR3	10	0.462332	1.96658	0.66994	0.027465	4	3	0.697644	0.951268	17542	527
DDX11	10	0.833451	1.96609	0.41183	0.027493	5	3	0.471228	0.951268	14556	528
PICALM	10	0.462332	1.96593	0.66994	0.027504	4	2	0.697644	0.951268	17450	529
TNFRSF11A	10	1.99289	1.96529	0.05551	0.027536	7	2	0.4379	0.951268	918	530
SMNDC1	10	1.3387	1.96477	0.18442	0.027568	6	1	0.4379	0.951268	6894	531
TMEM126B	10	0.833451	1.96377	0.41183	0.027612	5	2	0.471228	0.951268	11055	532
RUSC2	20	1.33845	1.96126	0.18449	0.027757	10	3	0.4379	0.951268	7747	533
LCE3C	10	0.833451	1.96082	0.41183	0.027778	5	1	0.471228	0.951268	14251	534
TG	20	1.78904	1.95999	0.080698	0.027827	11	1	0.4379	0.951268	2585	535
GPR124	10	1.3387	1.95888	0.18442	0.027898	6	1	0.4379	0.951268	6756	536
ZNF506	10	0.833451	1.95742	0.41183	0.027988	5	3	0.471228	0.951268	14838	537
LPXN	20	1.78904	1.95711	0.080698	0.028009	11	3	0.4379	0.951268	2439	538
NUDT14	10	0.833451	1.95695	0.41183	0.028019	5	1	0.471228	0.951268	10050	539
TIGD4	9	0.575723	1.95581	0.57904	0.028071	4	2	0.641675	0.951268	17089	540
TMCO1	10	1.3387	1.95308	0.18442	0.028251	6	1	0.4379	0.951268	7136	541
DAB1	20	1.33845	1.95296	0.18449	0.028258	10	3	0.4379	0.951268	7619	542
PSMB5	10	1.3387	1.95167	0.18442	0.028339	6	3	0.4379	0.951268	6050	543
MOV10	10	1.3387	1.95113	0.18442	0.028365	6	2	0.4379	0.951268	5506	544
MTA2	10	1.95695	1.95059	0.059221	0.028394	5	2	0.4379	0.951268	2226	545
HYAL4	20	1.78904	1.95012	0.080698	0.028429	11	3	0.4379	0.951268	2688	546
TECRL	10	0.462332	1.94981	0.66994	0.028441	4	3	0.697644	0.951268	18167	547
INTS12	10	0.462332	1.94858	0.66994	0.028518	4	3	0.697644	0.951268	17455	548
RTN4RL2	10	0.833451	1.94734	0.41183	0.028592	5	1	0.471228	0.951268	13119	549
CNOT4	10	1.3387	1.94543	0.18442	0.028699	6	2	0.4379	0.951268	5605	550
FRK	10	0.833451	1.94512	0.41183	0.028718	5	3	0.471228	0.951268	15416	551
ZNF787	10	1.3387	1.94435	0.18442	0.028765	6	2	0.4379	0.951268	4786	552
GP1BA	10	0.833451	1.94355	0.41183	0.028813	5	2	0.471228	0.951268	12997	553
RBM4B	10	0.213476	1.94249	0.86113	0.028871	3	3	0.87315	0.951268	18687	554
ZFP41	10	0.833451	1.94249	0.41183	0.028872	5	2	0.471228	0.951268	13371	555
MYH7B	10	0.0718859	1.94226	0.95567	0.028883	2	3	0.95901	0.951268	18885	556
TMEM219	10	1.99289	1.94169	0.05551	0.02892	7	1	0.4379	0.951268	1878	557
TMEM14C	10	0.462332	1.94097	0.66994	0.028972	4	2	0.697644	0.951268	18171	558
DLGAP3	10	1.3387	1.94047	0.18442	0.028995	6	2	0.4379	0.951268	5705	559
NOP9	10	0.833451	1.94044	0.41183	0.028995	5	3	0.471228	0.951268	16404	560
ZNF75A	10	0.0718859	1.93934	0.95567	0.029056	2	3	0.95901	0.951268	18894	561
LENG1	10	0.833451	1.93851	0.41183	0.029093	5	2	0.471228	0.951268	10723	562
NKX1-2	10	0.833451	1.93794	0.41183	0.029122	5	1	0.471228	0.951268	16527	563
SMPD3	10	0.833451	1.93667	0.41183	0.029177	5	2	0.471228	0.951268	10532	564
EIF4G1	10	1.3387	1.93607	0.18442	0.029203	6	1	0.4379	0.951268	4696	565
TEX40	10	0.833451	1.93479	0.41183	0.02926	5	2	0.471228	0.951268	10412	566
TBC1D20	10	0.833451	1.93308	0.41183	0.029343	5	2	0.471228	0.951268	9599	567
MDK	10	1.3387	1.93241	0.18442	0.029374	6	2	0.4379	0.951268	5066	568
PUS10	7	0.90879	1.93219	0.36627	0.02938	4	2	0.471228	0.951268	8570	569
UBL5	10	0.833451	1.93055	0.41183	0.029452	5	1	0.471228	0.951268	9544	570
ITFG2	10	0.833451	1.92874	0.41183	0.029543	5	1	0.471228	0.951268	10921	571
UBE2Z	10	0.833451	1.92694	0.41183	0.029613	5	1	0.471228	0.951268	16232	572
TSSK2	10	1.3387	1.92588	0.18442	0.029664	6	2	0.4379	0.951268	4828	573
PIGC	10	1.3387	1.92511	0.18442	0.029696	6	2	0.4379	0.951268	5089	574
ZNF512B	10	1.3387	1.92332	0.18442	0.029777	6	2	0.4379	0.951268	6834	575
FEM1A	10	0.833451	1.92154	0.41183	0.029856	5	2	0.471228	0.951268	13156	576
KCNMB2	20	1.78904	1.92053	0.080698	0.029902	11	4	0.4379	0.951268	2365	577
HIST1H3I	10	1.3387	1.91991	0.18442	0.029931	6	2	0.4379	0.951268	4611	578
KLK3	10	0.833451	1.91945	0.41183	0.029955	5	2	0.471228	0.951268	10180	579
MR1	10	1.3387	1.91811	0.18442	0.030008	6	2	0.4379	0.951268	4671	580
UBAC1	10	0.833451	1.91797	0.41183	0.030021	5	1	0.471228	0.951268	13553	581
GPATCH11	6	0.598824	1.91514	0.56206	0.030142	3	2	0.627817	0.951268	16925	582
KRT4	20	2.3163	1.91375	0.029002	0.030206	12	3	0.4379	0.951268	518	583
HSD17B10	10	0.833451	1.91353	0.41183	0.030215	5	2	0.471228	0.951268	15775	584
NEK8	10	0.833451	1.91268	0.41183	0.03025	5	1	0.471228	0.951268	11739	585
CSDE1	10	0.833451	1.90918	0.41183	0.030403	5	2	0.471228	0.951268	15053	586
PCDHB10	4	0.120875	1.90844	0.92356	0.030445	1	2	0.929243	0.951268	18820	587
RBBP9	10	0.833451	1.90745	0.41183	0.030489	5	2	0.471228	0.951268	11926	588
PLCXD3	10	0.833451	1.90574	0.41183	0.030568	5	1	0.471228	0.951268	13390	589
OR2A25	10	1.3387	1.90462	0.18442	0.030621	6	2	0.4379	0.951268	3464	590
C14orf37	10	1.99289	1.90399	0.05551	0.030649	7	1	0.4379	0.951268	906	591
EPT1	4	1.08542	1.90309	0.27678	0.030691	3	1	0.471228	0.951268	8323	592
SH2D6	10	0.833451	1.90271	0.41183	0.030713	5	2	0.471228	0.951268	16417	593
GPR173	10	1.3387	1.90229	0.18442	0.030733	6	1	0.4379	0.951268	6989	594
DUSP23	10	0.833451	1.9006	0.41183	0.030807	5	2	0.471228	0.951268	11998	595
IARS	10	0.833451	1.90025	0.41183	0.030824	5	2	0.471228	0.951268	15350	596
NMRK2	10	0.833451	1.89987	0.41183	0.030844	5	2	0.471228	0.951268	10683	597
GSKIP	6	0.598824	1.89942	0.56206	0.030864	3	2	0.627817	0.951268	16949	598
PRMT1	10	0.833451	1.89887	0.41183	0.030889	5	1	0.471228	0.951268	11088	599
PSMB6	20	1.78904	1.89818	0.080698	0.030917	11	1	0.4379	0.951268	2602	600
UMOD	20	1.78904	1.89592	0.080698	0.03103	11	3	0.4379	0.951268	2517	601
MRPL42	10	0.833451	1.89589	0.41183	0.031031	5	2	0.471228	0.951268	11439	602
SLC52A1	10	1.3387	1.89466	0.18442	0.031094	6	1	0.4379	0.951268	5414	603
KLK2	10	0.833451	1.89466	0.41183	0.031094	5	1	0.471228	0.951268	13570	604
OR9G9	5	0.0812203	1.89228	0.95083	0.031203	1	1	0.954804	0.951268	18882	605
NEIL2	10	0.833451	1.89215	0.41183	0.031216	5	1	0.471228	0.951268	10523	606
FAM24A	10	1.24276	1.89029	0.21572	0.031313	5	2	0.471228	0.951268	8089	607
GPR18	10	0.833451	1.88884	0.41183	0.031393	5	1	0.471228	0.951268	14987	608
MTCP1	7	0.176402	1.88743	0.88495	0.031458	2	2	0.893385	0.951268	18730	609
HILPDA	5	0.3302	1.88726	0.76706	0.031467	2	2	0.786979	0.951268	18452	610
GSTT1	10	0.833451	1.88716	0.41183	0.031471	5	1	0.471228	0.951268	10511	611
CCR9	10	1.99289	1.88679	0.05551	0.031485	7	2	0.4379	0.951268	1296	612
PRSS21	10	0.833451	1.88586	0.41183	0.031518	5	2	0.471228	0.951268	13680	613
BAD	9	0.575723	1.88576	0.57904	0.031525	4	2	0.641675	0.951268	17075	614
C6orf48	10	0.833451	1.88552	0.41183	0.031536	5	2	0.471228	0.951268	13351	615
C10orf88	7	1.23609	1.88482	0.21801	0.031574	3	1	0.471228	0.951268	8153	616
PCP4L1	10	0.833451	1.88449	0.41183	0.031591	5	2	0.471228	0.951268	13645	617
SNX7	10	0.833451	1.88389	0.41183	0.031625	5	2	0.471228	0.951268	15738	618
KRT5	10	1.3387	1.88286	0.18442	0.03167	6	2	0.4379	0.951268	4462	619
KLHL13	10	0.833451	1.88286	0.41183	0.03167	5	2	0.471228	0.951268	14580	620
ARID2	10	0.833451	1.88061	0.41183	0.031802	5	1	0.471228	0.951268	12580	621
NEDD8	4	0.120875	1.88038	0.92356	0.031814	1	2	0.929243	0.951268	18817	622
LEPREL1	10	0.833451	1.88022	0.41183	0.031824	5	2	0.471228	0.951268	15408	623
MFAP1	10	1.3387	1.87906	0.18442	0.031882	6	2	0.4379	0.951268	6478	624
AK7	10	1.3387	1.87906	0.18442	0.031882	6	2	0.4379	0.951268	6949	625
EEF1B2	6	0.240068	1.87903	0.84017	0.031885	2	2	0.854961	0.951268	18618	626
NXF3	10	1.3387	1.879	0.18442	0.031887	6	1	0.4379	0.951268	5990	627
SDHC	10	0.833451	1.87576	0.41183	0.032041	5	2	0.471228	0.951268	16141	628
CDH11	10	0.833451	1.87507	0.41183	0.032073	5	2	0.471228	0.951268	10432	629
OR10W1	10	1.3387	1.87462	0.18442	0.032103	6	2	0.4379	0.951268	3595	630
ADM2	10	1.3387	1.87439	0.18442	0.032116	6	2	0.4379	0.951268	5740	631
ASAH2B	10	1.3387	1.87257	0.18442	0.0322	6	1	0.4379	0.951268	4731	632
NUP160	10	0.833451	1.87222	0.41183	0.032218	5	2	0.471228	0.951268	13512	633
MEX3B	20	1.78904	1.87192	0.080698	0.032237	11	1	0.4379	0.951268	2400	634
OR5H1	10	0.833451	1.87121	0.41183	0.032273	5	2	0.471228	0.951268	14736	635
TRERF1	10	1.99289	1.87099	0.05551	0.032284	7	1	0.4379	0.951268	1750	636
EME1	8	0.353626	1.87073	0.74903	0.032294	3	1	0.771241	0.951268	18416	637
SEMG2	6	0.598824	1.86976	0.56206	0.032342	3	2	0.627817	0.951268	16939	638
AGAP10	7	0.458121	1.8696	0.67351	0.032349	3	2	0.697644	0.951268	18294	639
HOXA1	10	0.833451	1.86938	0.41183	0.03236	5	2	0.471228	0.951268	13665	640
S100A5	10	1.3387	1.86835	0.18442	0.032408	6	2	0.4379	0.951268	5901	641
MPV17	10	0.462332	1.8678	0.66994	0.032449	4	1	0.697644	0.951268	17949	642
CGGBP1	19	2.57756	1.8663	0.016956	0.032523	12	1	0.4379	0.951268	415	643
ALDH16A1	10	0.833451	1.86624	0.41183	0.032525	5	2	0.471228	0.951268	15771	644
CCDC152	10	0.833451	1.86554	0.41183	0.032558	5	2	0.471228	0.951268	15629	645
EIF3B	10	0.833451	1.86464	0.41183	0.032599	5	1	0.471228	0.951268	13105	646
CCDC51	7	0.176402	1.86284	0.88495	0.032676	2	2	0.893385	0.951268	18783	647
P2RX3	10	1.3387	1.86154	0.18442	0.032746	6	1	0.4379	0.951268	4869	648
KCTD7	6	0.598824	1.8604	0.56206	0.032793	3	1	0.627817	0.951268	16916	649
RPL26	10	0.833451	1.86	0.41183	0.03281	5	2	0.471228	0.951268	16429	650
GABRA4	10	0.833451	1.85902	0.41183	0.032876	5	2	0.471228	0.951268	9994	651
FASTKD1	10	1.3387	1.85842	0.18442	0.032905	6	1	0.4379	0.951268	7507	652
PDZD8	10	0.833451	1.85745	0.41183	0.032955	5	2	0.471228	0.951268	10401	653
EFHD2	10	1.3387	1.85567	0.18442	0.033048	6	2	0.4379	0.951268	4911	654
TMEM139	10	0.833451	1.85536	0.41183	0.033066	5	1	0.471228	0.951268	8803	655
PRDM15	10	0.833451	1.85245	0.41183	0.033208	5	2	0.471228	0.951268	11887	656
ST6GALNAC1	10	1.24276	1.85229	0.21572	0.033217	5	1	0.471228	0.951268	8129	657
C19orf68	6	0.240068	1.84835	0.84017	0.033444	2	2	0.854961	0.951268	18629	658
FAM189B	10	0.833451	1.84777	0.41183	0.033481	5	1	0.471228	0.951268	11949	659
SYCE2	10	1.3387	1.84625	0.18442	0.033553	6	1	0.4379	0.951268	3524	660
ZNF358	20	1.78904	1.84612	0.080698	0.033562	11	4	0.4379	0.951268	2414	661
AKT1S1	8	1.24892	1.84363	0.21363	0.033694	5	1	0.471228	0.951268	8072	662
NAA60	10	0.833451	1.84351	0.41183	0.0337	5	2	0.471228	0.951268	15099	663
GYPA	7	0.0381377	1.84113	0.97546	0.033827	1	2	0.977315	0.951268	18920	664
PSPN	10	0.833451	1.84088	0.41183	0.033839	5	2	0.471228	0.951268	12249	665
ZNF721	20	0.9613	1.83911	0.33723	0.033934	9	4	0.471228	0.951268	8500	666
KCNU1	10	1.3387	1.83741	0.18442	0.034025	6	2	0.4379	0.951268	3280	667
TGIF2	10	0.462332	1.83735	0.66994	0.03403	4	1	0.697644	0.951268	17926	668
RBM15	10	1.3387	1.83675	0.18442	0.034069	6	2	0.4379	0.951268	6883	669
MGRN1	10	0.833451	1.83589	0.41183	0.034117	5	2	0.471228	0.951268	13070	670
PRPS1	10	0.833451	1.83589	0.41183	0.034117	5	1	0.471228	0.951268	10433	671
KRT7	10	0.833451	1.83556	0.41183	0.034133	5	2	0.471228	0.951268	12051	672
C11orf82	9	0.274382	1.83547	0.81156	0.034137	3	1	0.828736	0.951268	18564	673
FASTKD3	6	1.80515	1.83245	0.078295	0.034315	4	2	0.4379	0.951268	2295	674
PRR15	10	1.99289	1.83224	0.05551	0.034328	7	1	0.4379	0.951268	1279	675
RBM33	10	1.46016	1.83224	0.14764	0.034328	6	2	0.4379	0.951268	3050	676
MSH6	10	0.833451	1.83006	0.41183	0.034451	5	1	0.471228	0.951268	12464	677
TUBA3E	10	1.3387	1.82862	0.18442	0.034526	6	1	0.4379	0.951268	6227	678
OR52N5	10	0.833451	1.82822	0.41183	0.034548	5	2	0.471228	0.951268	15656	679
USP32	5	0.0812203	1.82772	0.95083	0.034575	1	2	0.954804	0.951268	18871	680
KRTAP20-2	10	0.833451	1.82719	0.41183	0.034603	5	2	0.471228	0.951268	9483	681
LGALS3BP	10	0.833451	1.82574	0.41183	0.034684	5	1	0.471228	0.951268	14440	682
MAN2A2	10	1.3387	1.82565	0.18442	0.03469	6	2	0.4379	0.951268	5750	683
JMJD7-PLA2G4B	6	0.240068	1.82307	0.84017	0.034826	2	2	0.854961	0.951268	18596	684
HDX	10	1.3387	1.8229	0.18442	0.034836	6	2	0.4379	0.951268	3615	685
CSTL1	20	1.33845	1.82287	0.18449	0.034838	10	3	0.4379	0.951268	7631	686
MRPS33	10	0.833451	1.82148	0.41183	0.034923	5	1	0.471228	0.951268	9520	687
MRPL10	9	1.13062	1.8201	0.25745	0.034997	4	2	0.471228	0.951268	8252	688
ANO9	10	0.833451	1.82007	0.41183	0.035001	5	2	0.471228	0.951268	16409	689
CDCA3	9	0.274382	1.81616	0.81156	0.035235	3	2	0.828736	0.951268	18510	690
KIAA1199	10	0.833451	1.81585	0.41183	0.035252	5	2	0.471228	0.951268	10775	691
PDCD10	9	0.575723	1.81562	0.57904	0.035269	4	2	0.641675	0.951268	17031	692
IGSF22	10	0.833451	1.81531	0.41183	0.035289	5	2	0.471228	0.951268	11076	693
FBXO5	10	0.833451	1.81446	0.41183	0.035331	5	2	0.471228	0.951268	11892	694
ADH5	10	0.833451	1.81307	0.41183	0.03542	5	1	0.471228	0.951268	14913	695
CDK1	10	0.833451	1.81166	0.41183	0.035496	5	1	0.471228	0.951268	14589	696
CCP110	10	0.462332	1.81161	0.66994	0.035498	4	2	0.697644	0.951268	17693	697
OR52N4	10	0.833451	1.81087	0.41183	0.035536	5	2	0.471228	0.951268	9080	698
SLC17A3	10	1.3387	1.81029	0.18442	0.035567	6	1	0.4379	0.951268	5174	699
PMP22	10	2.82036	1.80891	0.010382	0.035648	8	1	0.4379	0.951268	392	700
HIST1H2AK	9	0.575723	1.80827	0.57904	0.035683	4	2	0.641675	0.951268	17084	701
MKL1	10	0.833451	1.80754	0.41183	0.035726	5	2	0.471228	0.951268	13992	702
OR7E24	10	0.833451	1.80618	0.41183	0.035799	5	1	0.471228	0.951268	16476	703
SLC27A4	10	1.3387	1.80482	0.18442	0.035873	6	1	0.4379	0.951268	3884	704
AHNAK2	20	1.78904	1.80474	0.080698	0.035877	11	2	0.4379	0.951268	2409	705
ECI1	10	1.3387	1.80344	0.18442	0.035939	6	2	0.4379	0.951268	5336	706
GGPS1	7	0.176402	1.80242	0.88495	0.035994	2	1	0.893385	0.951268	18727	707
ZNF559	2	0.00184968	1.80181	0.99729	0.036035	0	1	0.997708	0.951268	18954	708
TRIP10	20	1.33845	1.80159	0.18449	0.036052	10	2	0.4379	0.951268	7787	709
FAM107B	20	1.78904	1.80112	0.080698	0.036078	11	2	0.4379	0.951268	2673	710
STMN4	10	0.833451	1.80074	0.41183	0.036095	5	2	0.471228	0.951268	15609	711
GTF2H2C	8	0.0264196	1.80052	0.98335	0.036109	1	1	0.984648	0.951268	18929	712
ARHGEF11	10	0.833451	1.7994	0.41183	0.036177	5	1	0.471228	0.951268	16452	713
DRD4	10	0.833451	1.79909	0.41183	0.0362	5	2	0.471228	0.951268	16332	714
TREML2	10	0.833451	1.79909	0.41183	0.0362	5	2	0.471228	0.951268	15239	715
GSC	10	0.833451	1.79836	0.41183	0.036241	5	2	0.471228	0.951268	13142	716
ZNF502	10	0.833451	1.79817	0.41183	0.036254	5	2	0.471228	0.951268	16306	717
MAP3K11	19	1.09276	1.79724	0.27352	0.036304	9	3	0.471228	0.951268	8272	718
YIPF6	10	0.833451	1.79599	0.41183	0.036375	5	2	0.471228	0.951268	16126	719
ZNF664	6	0.055394	1.79423	0.9648	0.036476	1	2	0.96715	0.951268	18911	720
MAP1A	10	0.833451	1.79404	0.41183	0.036488	5	1	0.471228	0.951268	14354	721
CXorf22	10	1.3387	1.7928	0.18442	0.036571	6	2	0.4379	0.951268	3558	722
OTP	10	1.3387	1.79272	0.18442	0.036578	6	1	0.4379	0.951268	5297	723
EVC	10	1.3387	1.7914	0.18442	0.036656	6	1	0.4379	0.951268	6100	724
MPST	5	1.53745	1.79097	0.12817	0.03668	2	2	0.4379	0.951268	2869	725
SPATA12	10	1.3387	1.78877	0.18442	0.036812	6	1	0.4379	0.951268	6937	726
SH3RF2	10	0.462332	1.78757	0.66994	0.036884	4	2	0.697644	0.951268	17672	727
OTOF	10	0.833451	1.78744	0.41183	0.03689	5	1	0.471228	0.951268	9832	728
TNFSF15	10	1.3387	1.78614	0.18442	0.036971	6	1	0.4379	0.951268	6539	729
ENPP3	17	1.91887	1.78608	0.063581	0.036973	10	2	0.4379	0.951268	2277	730
DHRS7B	10	1.3387	1.78484	0.18442	0.037045	6	1	0.4379	0.951268	6871	731
EPB41L1	10	1.3387	1.78463	0.18442	0.037064	6	2	0.4379	0.951268	4438	732
CD164L2	10	0.833451	1.78402	0.41183	0.037099	5	2	0.471228	0.951268	8781	733
TCEB3CL2	5	0.3302	1.78286	0.76706	0.037174	2	1	0.786979	0.951268	18478	734
CCDC112	10	0.833451	1.78225	0.41183	0.037215	5	2	0.471228	0.951268	9271	735
B3GAT1	10	1.3387	1.78199	0.18442	0.03723	6	2	0.4379	0.951268	6936	736
KBTBD8	10	0.833451	1.78097	0.41183	0.037293	5	2	0.471228	0.951268	14855	737
OR2T4	10	0.833451	1.78076	0.41183	0.037304	5	2	0.471228	0.951268	15623	738
MAP3K7	10	0.833451	1.77773	0.41183	0.037485	5	2	0.471228	0.951268	15697	739
MAGEH1	10	0.833451	1.77723	0.41183	0.037519	5	2	0.471228	0.951268	16066	740
EMILIN3	10	0.833451	1.7771	0.41183	0.037525	5	1	0.471228	0.951268	14231	741
ISY1	4	0.462622	1.77669	0.66969	0.037556	2	1	0.697644	0.951268	17346	742
PIGU	10	0.833451	1.77583	0.41183	0.03762	5	1	0.471228	0.951268	12518	743
PLEKHA3	10	0.833451	1.77531	0.41183	0.037657	5	2	0.471228	0.951268	14609	744
BEX1	10	0.833451	1.77451	0.41183	0.037707	5	2	0.471228	0.951268	15670	745
WDR45	7	0.458121	1.7741	0.67351	0.037737	3	2	0.697644	0.951268	18253	746
DBX1	10	0.833451	1.7733	0.41183	0.037777	5	1	0.471228	0.951268	15217	747
USP11	10	1.3387	1.77204	0.18442	0.037847	6	1	0.4379	0.951268	4975	748
PTPN20A	7	0.669586	1.77132	0.5131	0.037891	3	1	0.577545	0.951268	16846	749
ALOX12	10	0.833451	1.77111	0.41183	0.037906	5	2	0.471228	0.951268	16295	750
GDNF-AS1	29	1.96277	1.77001	0.058627	0.037978	15	3	0.4379	0.951268	2054	751
TPSD1	7	0.458121	1.76866	0.67351	0.03805	3	1	0.697644	0.951268	18258	752
RNF215	10	0.833451	1.76828	0.41183	0.038074	5	1	0.471228	0.951268	16026	753
IL15RA	10	0.84206	1.767	0.40638	0.03815	5	1	0.471228	0.951268	8717	754
MICAL3	20	2.3163	1.76607	0.029002	0.038205	12	3	0.4379	0.951268	489	755
PCDH8	10	0.833451	1.76576	0.41183	0.038218	5	2	0.471228	0.951268	10808	756
CABP4	20	1.78904	1.76298	0.080698	0.038414	11	3	0.4379	0.951268	2318	757
ITPRIP	10	1.99289	1.76205	0.05551	0.038455	7	1	0.4379	0.951268	1711	758
RRAGD	10	0.462332	1.76188	0.66994	0.038465	4	2	0.697644	0.951268	17932	759
CRADD	10	1.3387	1.76118	0.18442	0.038508	6	2	0.4379	0.951268	6203	760
GAL3ST4	20	1.78904	1.76093	0.080698	0.038519	11	3	0.4379	0.951268	2362	761
ACSM5	10	0.833451	1.76083	0.41183	0.038528	5	1	0.471228	0.951268	13780	762
WIPF1	10	1.3387	1.7606	0.18442	0.038533	6	2	0.4379	0.951268	4264	763
TSEN54	9	0.575723	1.75963	0.57904	0.038596	4	1	0.641675	0.951268	17006	764
PTBP1	10	1.3387	1.75838	0.18442	0.038679	6	1	0.4379	0.951268	4723	765
ZNF239	10	0.833451	1.75823	0.41183	0.038691	5	2	0.471228	0.951268	9397	766
LSG1	10	0.833451	1.75743	0.41183	0.038731	5	2	0.471228	0.951268	12621	767
ANKFY1	10	1.3387	1.75716	0.18442	0.038751	6	1	0.4379	0.951268	5529	768
PPP1R14A	10	1.3387	1.75595	0.18442	0.038824	6	1	0.4379	0.951268	6626	769
FGF1	10	0.833451	1.75567	0.41183	0.038839	5	2	0.471228	0.951268	12795	770
NAE1	10	0.833451	1.75471	0.41183	0.038893	5	1	0.471228	0.951268	11222	771
TAF1B	10	1.3387	1.75392	0.18442	0.038958	6	2	0.4379	0.951268	4602	772
TMEM191B	10	0.833451	1.7535	0.41183	0.038985	5	1	0.471228	0.951268	12355	773
GPD2	10	1.3387	1.75313	0.18442	0.039019	6	2	0.4379	0.951268	3321	774
RPUSD3	10	1.3387	1.75244	0.18442	0.039061	6	2	0.4379	0.951268	3747	775
UGT1A1	15	0.895308	1.75212	0.37398	0.039091	7	3	0.471228	0.951268	8656	776
CYB5R4	10	1.3387	1.7511	0.18442	0.039152	6	1	0.4379	0.951268	4255	777
KLF5	10	0.833451	1.7507	0.41183	0.039181	5	2	0.471228	0.951268	14910	778
SLC18B1	10	0.833451	1.7507	0.41183	0.039181	5	2	0.471228	0.951268	9038	779
CELA1	10	1.3387	1.7499	0.18442	0.039231	6	2	0.4379	0.951268	3440	780
FAHD2A	10	0.833451	1.7487	0.41183	0.039305	5	1	0.471228	0.951268	13244	781
CST3	10	0.833451	1.74788	0.41183	0.039355	5	2	0.471228	0.951268	11951	782
SIDT1	10	1.3387	1.74729	0.18442	0.039396	6	2	0.4379	0.951268	7434	783
BZW2	8	1.23003	1.74681	0.22005	0.039424	4	1	0.471228	0.951268	8158	784
C22orf43	10	0.833451	1.74642	0.41183	0.039451	5	2	0.471228	0.951268	9979	785
TMCC1	10	0.833451	1.74632	0.41183	0.039458	5	1	0.471228	0.951268	11544	786
CARHSP1	10	0.833451	1.74526	0.41183	0.039522	5	2	0.471228	0.951268	11391	787
LOC728392	10	0.833451	1.74514	0.41183	0.039532	5	1	0.471228	0.951268	9391	788
ARHGEF40	10	0.833451	1.74381	0.41183	0.039614	5	2	0.471228	0.952032	12176	789
C16orf45	10	0.833451	1.7416	0.41183	0.039755	5	1	0.471228	0.952717	12091	790
CAV2	10	0.833451	1.74084	0.41183	0.039797	5	2	0.471228	0.952717	11708	791
GOLM1	10	1.3387	1.74043	0.18442	0.039829	6	1	0.4379	0.952717	4241	792
ZDHHC23	10	0.833451	1.73924	0.41183	0.0399	5	1	0.471228	0.952717	13737	793
CASQ1	10	0.833451	1.73807	0.41183	0.039974	5	1	0.471228	0.952717	12055	794
EGFR	10	1.3387	1.73691	0.18442	0.040037	6	1	0.4379	0.952717	4585	795
PPP1CC	10	0.833451	1.73575	0.41183	0.040106	5	2	0.471228	0.952717	11025	796
TAC4	10	1.99289	1.73575	0.05551	0.040106	7	1	0.4379	0.952717	1397	797
GCLM	10	1.3387	1.73547	0.18442	0.04013	6	2	0.4379	0.952717	4734	798
PCDHGA6	10	0.833451	1.7349	0.41183	0.040173	5	2	0.471228	0.952717	8832	799
FBXO15	8	0.353626	1.73462	0.74903	0.040195	3	2	0.771241	0.952717	18414	800
HHIPL2	10	0.833451	1.73344	0.41183	0.04027	5	1	0.471228	0.952964	13650	801
HOXA2	10	0.833451	1.73271	0.41183	0.040318	5	2	0.471228	0.952964	11488	802
FCHO2	10	0.833451	1.73229	0.41183	0.040357	5	1	0.471228	0.952964	13785	803
DIDO1	18	0.565926	1.73156	0.58644	0.040406	7	2	0.649618	0.952964	17116	804
GRSF1	10	1.3387	1.72886	0.18442	0.040611	6	1	0.4379	0.955309	3593	805
CSNK1A1	9	0.575723	1.72772	0.57904	0.040673	4	2	0.641675	0.955309	17054	806
TDRD7	10	0.833451	1.72772	0.41183	0.040673	5	1	0.471228	0.955309	13185	807
ASB13	10	0.833451	1.72658	0.41183	0.040746	5	1	0.471228	0.955309	13597	808
ZNF267	20	1.78904	1.72331	0.080698	0.040971	11	3	0.4379	0.955309	2645	809
ZNF572	10	0.833451	1.72326	0.41183	0.040972	5	2	0.471228	0.955309	9640	810
KCTD13	10	0.833451	1.72319	0.41183	0.040979	5	1	0.471228	0.955309	9936	811
UQCRB	10	0.833451	1.72207	0.41183	0.041057	5	1	0.471228	0.955309	15298	812
PHB2	7	0.458121	1.72207	0.67351	0.041058	3	2	0.697644	0.955309	18266	813
PRR15L	10	0.833451	1.72102	0.41183	0.041126	5	2	0.471228	0.955309	11903	814
NACC1	10	0.833451	1.72095	0.41183	0.041133	5	1	0.471228	0.955309	11840	815
CEP70	10	1.3387	1.71983	0.18442	0.041212	6	1	0.4379	0.955309	5532	816
APOH	20	1.33845	1.71944	0.18449	0.041237	10	2	0.4379	0.955309	7856	817
TRAF7	20	1.78904	1.71906	0.080698	0.04127	11	2	0.4379	0.955309	2463	818
THNSL2	10	0.833451	1.71872	0.41183	0.041295	5	1	0.471228	0.955309	15160	819
TRIM63	10	1.3387	1.7165	0.18442	0.041455	6	1	0.4379	0.955309	5483	820
HDAC4	10	1.3387	1.71577	0.18442	0.041506	6	2	0.4379	0.955309	3425	821
MYOZ2	10	0.833451	1.71539	0.41183	0.041532	5	1	0.471228	0.955309	8948	822
OR11H6	10	0.833451	1.71318	0.41183	0.04169	5	1	0.471228	0.955309	14003	823
IL18	10	0.833451	1.713	0.41183	0.041702	5	2	0.471228	0.955309	11728	824
HAPLN3	20	2.3163	1.71269	0.029002	0.041722	12	3	0.4379	0.955309	567	825
PCP4	10	1.46016	1.71099	0.14764	0.041853	6	1	0.4379	0.955309	2978	826
FBXW8	10	1.3387	1.7105	0.18442	0.041893	6	2	0.4379	0.955309	3711	827
NOL11	10	0.833451	1.7105	0.41183	0.041893	5	2	0.471228	0.955309	10137	828
PCGF1	10	0.833451	1.7105	0.41183	0.041893	5	2	0.471228	0.955309	12365	829
FER	20	2.3163	1.70956	0.029002	0.041963	12	2	0.4379	0.955309	560	830
CHP2	10	0.833451	1.70948	0.41183	0.041972	5	2	0.471228	0.955309	11650	831
AK8	10	0.833451	1.70881	0.41183	0.042009	5	1	0.471228	0.955309	10382	832
GGNBP2	10	0.833451	1.70865	0.41183	0.04202	5	2	0.471228	0.955309	15387	833
NUDT16	10	0.833451	1.70772	0.41183	0.042093	5	1	0.471228	0.955309	13071	834
NFXL1	10	0.833451	1.70746	0.41183	0.042111	5	2	0.471228	0.955309	12181	835
LIMK1	20	1.33845	1.70739	0.18449	0.042118	10	2	0.4379	0.955309	7773	836
MLF1IP	10	0.833451	1.70664	0.41183	0.042174	5	1	0.471228	0.955434	12948	837
TRIM62	10	1.24276	1.70556	0.21572	0.042247	5	1	0.471228	0.95545	8102	838
RBPJ	10	1.46016	1.7034	0.14764	0.042389	6	1	0.4379	0.95545	3011	839
PPP2R2B	20	1.33845	1.70307	0.18449	0.042408	10	1	0.4379	0.95545	7860	840
TFAM	10	0.833451	1.70178	0.41183	0.04251	5	2	0.471228	0.95545	15818	841
KCNMA1	10	0.833451	1.70126	0.41183	0.042544	5	1	0.471228	0.95545	15882	842
DECR2	10	0.833451	1.69921	0.41183	0.042679	5	2	0.471228	0.95545	11881	843
KCNA3	10	0.833451	1.69912	0.41183	0.042686	5	1	0.471228	0.95545	12638	844
PLCL2	10	0.833451	1.69594	0.41183	0.04294	5	1	0.471228	0.95545	14935	845
LIPJ	10	0.833451	1.69478	0.41183	0.043025	5	2	0.471228	0.95545	11916	846
CARTPT	10	0.833451	1.69435	0.41183	0.043063	5	1	0.471228	0.95545	10837	847
SPRN	10	1.3387	1.69435	0.18442	0.043063	6	1	0.4379	0.95545	4669	848
TGOLN2	10	1.3387	1.69173	0.18442	0.04325	6	1	0.4379	0.95545	6814	849
PACS1	10	0.833451	1.69069	0.41183	0.043332	5	1	0.471228	0.95545	10505	850
FCRL5	10	1.3387	1.68861	0.18442	0.043487	6	1	0.4379	0.95545	5938	851
DNAL4	20	2.3163	1.6882	0.029002	0.043512	12	3	0.4379	0.95545	513	852
CR1L	10	1.08669	1.68784	0.27622	0.04354	5	2	0.471228	0.95545	8282	853
DHCR24	10	0.833451	1.68666	0.41183	0.043612	5	2	0.471228	0.95545	11638	854
RBBP5	10	0.833451	1.68653	0.41183	0.043624	5	1	0.471228	0.95545	11164	855
MLLT3	10	0.462332	1.6855	0.66994	0.043708	4	1	0.697644	0.95545	18143	856
PSMB7	10	0.833451	1.68542	0.41183	0.043715	5	2	0.471228	0.95545	16115	857
BAGE	5	0.000838998	1.68506	0.99832	0.04374	0	2	0.998583	0.95545	18957	858
ERCC6	2	0.294906	1.68453	0.79491	0.043778	1	1	0.815114	0.95545	18485	859
GABBR2	10	1.3387	1.68447	0.18442	0.043785	6	2	0.4379	0.95545	3960	860
RPS6KL1	10	0.833451	1.68407	0.41183	0.043812	5	2	0.471228	0.95545	13399	861
ANKRD44	20	2.92427	1.68392	0.0084471	0.043825	13	3	0.4379	0.95545	118	862
PGGT1B	10	0.833451	1.68363	0.41183	0.043841	5	2	0.471228	0.95545	13252	863
TADA1	10	1.3387	1.68344	0.18442	0.043859	6	2	0.4379	0.95545	4263	864
QRICH2	10	0.833451	1.68292	0.41183	0.043893	5	2	0.471228	0.95545	13774	865
RWDD2B	10	0.833451	1.68292	0.41183	0.043893	5	2	0.471228	0.95545	9284	866
ASB10	10	1.3387	1.68242	0.18442	0.043939	6	1	0.4379	0.95545	5609	867
HM13	10	0.462332	1.68238	0.66994	0.043942	4	2	0.697644	0.95545	17940	868
UBE2V1	10	0.833451	1.68194	0.41183	0.043977	5	2	0.471228	0.95545	12050	869
GLTP	10	0.833451	1.68139	0.41183	0.044021	5	1	0.471228	0.95545	9040	870
TRPM1	10	1.3387	1.68039	0.18442	0.044097	6	1	0.4379	0.95545	5080	871
STXBP2	10	0.833451	1.67865	0.41183	0.044217	5	2	0.471228	0.95545	9079	872
ATG5	10	0.833451	1.67865	0.41183	0.044217	5	2	0.471228	0.95545	10009	873
ZNF737	10	1.3387	1.67735	0.18442	0.044329	6	1	0.4379	0.95545	6184	874
DHRS11	10	0.833451	1.67697	0.41183	0.044359	5	2	0.471228	0.95545	15024	875
BHLHE23	10	0.833451	1.67634	0.41183	0.044417	5	1	0.471228	0.95545	9362	876
PRRG4	10	1.3387	1.67533	0.18442	0.044497	6	1	0.4379	0.95545	3601	877
PDGFRB	10	0.833451	1.67389	0.41183	0.044611	5	2	0.471228	0.95545	14190	878
CHAD	10	1.3387	1.67332	0.18442	0.044654	6	1	0.4379	0.95545	4395	879
ZSCAN1	10	1.3387	1.67089	0.18442	0.04487	6	2	0.4379	0.95545	4175	880
HUNK	10	1.3387	1.66932	0.18442	0.044982	6	1	0.4379	0.95545	7106	881
ZNF28	10	1.99289	1.66833	0.05551	0.045067	7	2	0.4379	0.95545	913	882
CCDC124	20	1.78904	1.66712	0.080698	0.045165	11	3	0.4379	0.95545	2525	883
CXorf49	12	0.300076	1.66706	0.79077	0.045168	4	2	0.811261	0.95545	18483	884
EVA1C	10	0.833451	1.66651	0.41183	0.045212	5	2	0.471228	0.95545	9829	885
FAM27E3	10	0.833451	1.66637	0.41183	0.045225	5	1	0.471228	0.95545	9876	886
KLHL4	10	1.3387	1.66609	0.18442	0.045243	6	2	0.4379	0.95545	3307	887
SPIC	10	1.3387	1.66573	0.18442	0.045267	6	2	0.4379	0.95545	5191	888
SEPN1	20	1.78904	1.66557	0.080698	0.045282	11	2	0.4379	0.95545	2378	889
DNASE1	10	1.3387	1.66539	0.18442	0.045299	6	1	0.4379	0.95545	5087	890
DDX43	10	1.95695	1.6644	0.059221	0.045374	6	2	0.4379	0.95545	2078	891
ELL3	6	0.619264	1.6639	0.54758	0.045414	3	2	0.615526	0.95545	16867	892
FBXL22	10	0.833451	1.66346	0.41183	0.045449	5	2	0.471228	0.95545	12196	893
MED14	10	0.462332	1.66342	0.66994	0.045455	4	1	0.697644	0.95545	18028	894
ART3	20	1.33845	1.66282	0.18449	0.045501	10	3	0.4379	0.95545	7759	895
LBX2	10	1.3387	1.66146	0.18442	0.045614	6	1	0.4379	0.95545	4341	896
MDM2	10	0.462332	1.66043	0.66994	0.045688	4	2	0.697644	0.95545	17548	897
SH3GLB1	10	0.833451	1.65991	0.41183	0.045727	5	2	0.471228	0.95545	9715	898
SETDB2	9	0.575723	1.65966	0.57904	0.045751	4	2	0.641675	0.95545	17094	899
ICAM1	10	0.833451	1.6587	0.41183	0.045827	5	2	0.471228	0.95545	13793	900
MAX	10	0.833451	1.65855	0.41183	0.045835	5	1	0.471228	0.95545	10777	901
EIF3J	10	0.833451	1.6576	0.41183	0.045915	5	1	0.471228	0.95545	14703	902
ZNF143	10	0.833451	1.65714	0.41183	0.045946	5	2	0.471228	0.95545	14794	903
ULBP2	10	1.3387	1.65647	0.18442	0.046011	6	2	0.4379	0.95545	4250	904
HIST1H2AC	5	0.0812203	1.65639	0.95083	0.046018	1	2	0.954804	0.95545	18878	905
CCND1	20	2.3163	1.65573	0.029002	0.046067	12	3	0.4379	0.95545	526	906
UPK1A	10	0.833451	1.65567	0.41183	0.046072	5	1	0.471228	0.95545	9916	907
KRTAP4-8	10	0.833451	1.65449	0.41183	0.046152	5	2	0.471228	0.95545	15727	908
HIST1H2AD	6	0.055394	1.65431	0.9648	0.046166	1	2	0.96715	0.95545	18909	909
F13B	10	1.3387	1.65374	0.18442	0.046207	6	1	0.4379	0.95545	6966	910
SKIL	10	0.833451	1.65345	0.41183	0.046231	5	2	0.471228	0.95545	15038	911
NFATC4	10	0.833451	1.65234	0.41183	0.046326	5	2	0.471228	0.95545	9412	912
AK5	10	2.82036	1.65183	0.010382	0.04636	8	2	0.4379	0.95545	304	913
ZNF10	7	0.458121	1.65171	0.67351	0.046368	3	2	0.697644	0.95545	18265	914
PRMT6	10	0.833451	1.65158	0.41183	0.046378	5	2	0.471228	0.95545	16470	915
HDGF	10	0.833451	1.65123	0.41183	0.046406	5	2	0.471228	0.95545	12342	916
SLC6A18	10	0.833451	1.64993	0.41183	0.046511	5	2	0.471228	0.95545	9849	917
MORN5	10	1.46016	1.64805	0.14764	0.046669	5	1	0.4379	0.95545	2947	918
MCF2L2	10	0.833451	1.6471	0.41183	0.04674	5	2	0.471228	0.95545	14598	919
CDC42EP1	10	0.833451	1.64637	0.41183	0.04679	5	2	0.471228	0.95545	14622	920
SPOP	10	0.833451	1.64616	0.41183	0.046803	5	1	0.471228	0.95545	8960	921
PLEKHG4	20	1.33845	1.64566	0.18449	0.046844	10	3	0.4379	0.95545	7912	922
LOC100506688	10	0.833451	1.64518	0.41183	0.046881	5	2	0.471228	0.95545	11580	923
KIAA1549L	10	1.3387	1.64334	0.18442	0.047046	6	1	0.4379	0.95545	5918	924
TYROBP	10	0.462332	1.64332	0.66994	0.04705	4	2	0.697644	0.95545	17982	925
CHID1	10	0.833451	1.64197	0.41183	0.047157	5	2	0.471228	0.95545	9454	926
HLF	20	1.78904	1.64155	0.080698	0.047187	11	3	0.4379	0.95545	2573	927
HAP1	10	0.833451	1.63935	0.41183	0.047368	5	2	0.471228	0.95545	11764	928
SWAP70	10	1.95695	1.63893	0.059221	0.047398	5	2	0.4379	0.95545	2260	929
TVP23B	7	0.458121	1.63865	0.67351	0.047422	3	2	0.697644	0.95545	18198	930
TIMM23	9	1.0164	1.63833	0.30897	0.047446	5	2	0.471228	0.95545	8380	931
EMP1	10	0.833451	1.63778	0.41183	0.047489	5	2	0.471228	0.95545	12603	932
STAT2	10	0.833451	1.63688	0.41183	0.047554	5	1	0.471228	0.95545	8837	933
ZNF704	10	1.3387	1.63596	0.18442	0.047631	6	1	0.4379	0.95545	4211	934
PRR5-ARHGAP8	8	0.720401	1.63324	0.48025	0.047865	4	2	0.541733	0.95545	16753	935
CIRBP	10	0.833451	1.6332	0.41183	0.047867	5	1	0.471228	0.95545	10610	936
EGF	10	0.833451	1.63231	0.41183	0.047945	5	2	0.471228	0.95545	9210	937
TMEM82	10	0.833451	1.63166	0.41183	0.047988	5	2	0.471228	0.95545	16451	938
ARHGAP29	10	0.213476	1.63166	0.86113	0.047988	3	2	0.87315	0.95545	18691	939
PRRT2	10	1.99289	1.6314	0.05551	0.048013	7	1	0.4379	0.95545	1812	940
ACSBG1	10	0.833451	1.62915	0.41183	0.0482	5	2	0.471228	0.95545	11062	941
OGFRL1	10	0.833451	1.62749	0.41183	0.048325	5	2	0.471228	0.95545	10592	942
LRRN1	10	0.833451	1.62687	0.41183	0.048386	5	1	0.471228	0.95545	11320	943
PLCG2	10	1.3387	1.62617	0.18442	0.048456	6	2	0.4379	0.95545	6973	944
GOT1	10	0.833451	1.62509	0.41183	0.048564	5	1	0.471228	0.95545	16567	945
ANLN	10	1.99289	1.62419	0.05551	0.048651	7	1	0.4379	0.95545	1959	946
IL17A	10	1.3387	1.62419	0.18442	0.048652	6	2	0.4379	0.95545	7330	947
TMEM60	7	0.176402	1.6241	0.88495	0.048658	2	2	0.893385	0.95545	18760	948
S100A4	10	0.833451	1.6233	0.41183	0.048723	5	1	0.471228	0.95545	13489	949
2021-09-10	9	0.575723	1.62244	0.57904	0.048782	4	2	0.641675	0.95545	17035	950
HSPB11	10	0.833451	1.6224	0.41183	0.048784	5	1	0.471228	0.95545	14307	951
GRIA3	10	0.833451	1.62153	0.41183	0.048863	5	1	0.471228	0.95545	11094	952
POLR2E	20	1.78904	1.62133	0.080698	0.048879	11	1	0.4379	0.95545	2335	953
USP34	10	1.3387	1.62131	0.18442	0.048882	6	2	0.4379	0.95545	7340	954
DNASE1L3	10	1.95695	1.6208	0.059221	0.048939	5	2	0.4379	0.95545	2190	955
KRTAP2-4	10	0.833451	1.61975	0.41183	0.049043	5	1	0.471228	0.95545	14241	956
PARK2	9	0.575723	1.61973	0.57904	0.049045	4	1	0.641675	0.95545	17005	957
NSFL1C	10	1.3387	1.6195	0.18442	0.049065	6	2	0.4379	0.95545	6675	958
TXNRD2	10	0.833451	1.61887	0.41183	0.049111	5	2	0.471228	0.95545	13565	959
TMPRSS11B	10	1.3387	1.61876	0.18442	0.049119	6	2	0.4379	0.95545	6835	960
TUBB2B	20	1.33845	1.61782	0.18449	0.049201	10	1	0.4379	0.95545	7794	961
GZMA	10	0.833451	1.61631	0.41183	0.049326	5	2	0.471228	0.95545	15925	962
ZNF780A	10	0.833451	1.61624	0.41183	0.049331	5	1	0.471228	0.95545	10474	963
HOOK3	6	0.598824	1.61557	0.56206	0.049388	3	2	0.627817	0.95545	16882	964
CDC45	7	0.176402	1.61497	0.88495	0.049443	2	2	0.893385	0.95545	18751	965
GABPA	6	0.240068	1.6148	0.84017	0.049454	2	2	0.854961	0.95545	18600	966
SBK1	10	0.833451	1.61468	0.41183	0.049462	5	2	0.471228	0.95545	14478	967
MASP2	10	0.833451	1.61448	0.41183	0.049479	5	1	0.471228	0.95545	10540	968
SUN5	10	1.3387	1.61395	0.18442	0.049519	6	2	0.4379	0.95545	5314	969
HIP1R	10	1.3387	1.61361	0.18442	0.049549	6	1	0.4379	0.95545	4278	970
DCAF17	8	1.68941	1.61306	0.096887	0.049601	5	1	0.4379	0.95545	2756	971
TST	7	0.176402	1.61126	0.88495	0.049748	2	1	0.893385	0.95545	18773	972
SKA1	10	0.833451	1.61101	0.41183	0.049775	5	1	0.471228	0.95545	13865	973
PIGH	10	0.462332	1.61094	0.66994	0.049781	4	2	0.697644	0.95545	17965	974
SIRPG	10	1.99289	1.61014	0.05551	0.049851	7	1	0.4379	0.95545	1140	975
LGALS14	10	1.3387	1.60956	0.18442	0.0499	6	2	0.4379	0.95545	4386	976
FBXW7	30	1.79934	1.60952	0.079152	0.049905	15	3	0.4379	0.95545	2299	977
MITD1	7	0.176402	1.60884	0.88495	0.049964	2	1	0.893385	0.95545	18743	978
MTRR	10	0.462332	1.60799	0.66994	0.050032	4	2	0.697644	0.95545	17478	979
CCNE2	10	0.833451	1.60794	0.41183	0.050039	5	2	0.471228	0.95545	13862	980
APOA5	10	0.833451	1.60713	0.41183	0.050122	5	2	0.471228	0.95545	11615	981
DDX31	6	1.16215	1.60699	0.2449	0.050132	4	2	0.471228	0.95545	8209	982
IQCF3	20	1.33845	1.60697	0.18449	0.050133	10	3	0.4379	0.95545	7815	983
UPP1	10	0.833451	1.60585	0.41183	0.050234	5	2	0.471228	0.95545	15674	984
AKAP12	20	1.33845	1.60276	0.18449	0.05053	10	3	0.4379	0.95545	7915	985
OXLD1	10	0.462332	1.60244	0.66994	0.050559	4	2	0.697644	0.95545	17828	986
SNX21	10	1.3387	1.60161	0.18442	0.050625	6	1	0.4379	0.95545	6250	987
CD276	10	0.462332	1.60144	0.66994	0.050643	4	2	0.697644	0.95545	17515	988
ISOC1	10	0.833451	1.60076	0.41183	0.050692	5	2	0.471228	0.95545	9276	989
EAPP	10	0.462332	1.60071	0.66994	0.050694	4	2	0.697644	0.95545	17682	990
COX10	10	1.3387	1.59998	0.18442	0.050751	6	2	0.4379	0.95545	4344	991
SH3BP5L	10	0.833451	1.59991	0.41183	0.050754	5	1	0.471228	0.95545	15874	992
HBQ1	10	0.833451	1.59907	0.41183	0.05082	5	1	0.471228	0.95545	9592	993
GRXCR2	10	0.833451	1.59848	0.41183	0.050871	5	2	0.471228	0.95545	12869	994
SLC6A15	10	0.833451	1.59848	0.41183	0.050871	5	2	0.471228	0.95545	13065	995
ASXL2	10	1.3387	1.59824	0.18442	0.050895	6	1	0.4379	0.95545	4844	996
KCNJ9	10	0.833451	1.59782	0.41183	0.050928	5	2	0.471228	0.95545	11616	997
RCOR3	10	0.833451	1.59739	0.41183	0.050965	5	1	0.471228	0.95545	10521	998
HSFY2	6	0.240068	1.59659	0.84017	0.051038	2	2	0.854961	0.95545	18593	999
ATHL1	10	0.833451	1.59655	0.41183	0.05104	5	1	0.471228	0.95545	10936	1000
CCDC41	10	0.833451	1.59648	0.41183	0.051046	5	2	0.471228	0.95545	12791	1001
CRLF1	10	1.3387	1.59616	0.18442	0.051087	6	2	0.4379	0.95545	5057	1002
PIGZ	10	0.833451	1.59571	0.41183	0.051126	5	1	0.471228	0.95545	11815	1003
YBX1	10	0.833451	1.59496	0.41183	0.051195	5	2	0.471228	0.95545	10431	1004
CSNK2A1	10	0.833451	1.59489	0.41183	0.051205	5	1	0.471228	0.95545	12553	1005
MED13L	10	0.833451	1.59322	0.41183	0.051361	5	1	0.471228	0.95545	9416	1006
NME8	10	0.833451	1.59251	0.41183	0.051423	5	2	0.471228	0.95545	14324	1007
HECA	10	0.833451	1.59241	0.41183	0.051436	5	1	0.471228	0.95545	14052	1008
COX5A	10	1.99289	1.59037	0.05551	0.051621	7	2	0.4379	0.95545	1580	1009
USP36	10	1.46016	1.58991	0.14764	0.051663	5	1	0.4379	0.95545	3013	1010
C20orf173	10	0.833451	1.58872	0.41183	0.051774	5	2	0.471228	0.95545	15223	1011
PIM1	10	0.833451	1.58828	0.41183	0.051815	5	1	0.471228	0.95545	13189	1012
GMIP	10	1.3387	1.58746	0.18442	0.051899	6	1	0.4379	0.95545	4629	1013
SIRT2	7	0.458121	1.58715	0.67351	0.05193	3	2	0.697644	0.95545	18302	1014
BRAF	10	0.833451	1.58663	0.41183	0.051985	5	1	0.471228	0.95545	16542	1015
FOXA3	10	0.833451	1.58496	0.41183	0.052151	5	2	0.471228	0.95545	14261	1016
IFIH1	10	1.46016	1.58419	0.14764	0.052219	6	1	0.4379	0.95545	3036	1017
PCF11	10	0.833451	1.58339	0.41183	0.052302	5	1	0.471228	0.95545	10738	1018
IGF1	10	0.833451	1.58284	0.41183	0.052358	5	2	0.471228	0.95545	10368	1019
WDR47	10	0.833451	1.58284	0.41183	0.052358	5	2	0.471228	0.95545	13673	1020
HSPA6	10	1.3387	1.58177	0.18442	0.052462	6	1	0.4379	0.95545	6968	1021
ZNF804A	10	0.462332	1.58097	0.66994	0.052534	4	2	0.697644	0.95545	17475	1022
AGPAT6	10	0.462332	1.58042	0.66994	0.052582	4	2	0.697644	0.95545	18138	1023
FAM83A	10	0.833451	1.58016	0.41183	0.052614	5	1	0.471228	0.95545	15106	1024
GJE1	10	0.833451	1.5798	0.41183	0.052651	5	2	0.471228	0.95545	12280	1025
SERTAD1	10	0.833451	1.57935	0.41183	0.052689	5	1	0.471228	0.95545	10021	1026
ACAP1	10	1.3387	1.57864	0.18442	0.052758	6	2	0.4379	0.95545	4202	1027
C20orf201	10	0.833451	1.57854	0.41183	0.052766	5	1	0.471228	0.95545	14631	1028
ZNF100	10	0.833451	1.57825	0.41183	0.052792	5	2	0.471228	0.95545	11121	1029
SPA17	9	0.575723	1.57813	0.57904	0.052799	4	1	0.641675	0.95545	16985	1030
DPEP3	10	0.833451	1.57748	0.41183	0.05285	5	2	0.471228	0.95545	10132	1031
DLGAP4	10	1.3387	1.57748	0.18442	0.05285	6	2	0.4379	0.95545	3408	1032
MAGEA9	7	0.458121	1.57746	0.67351	0.052851	3	1	0.697644	0.95545	18234	1033
LRRC19	10	0.833451	1.57377	0.41183	0.053176	5	1	0.471228	0.95545	10092	1034
C20orf141	3	0.670806	1.57289	0.51231	0.053264	2	1	0.576693	0.95545	16826	1035
C14orf119	7	0.561774	1.5723	0.58962	0.053319	3	2	0.652638	0.95545	17129	1036
TK1	6	0.00111322	1.57169	0.99797	0.053379	0	2	0.99834	0.95545	18955	1037
SIGLEC5	10	0.833451	1.5714	0.41183	0.053401	5	1	0.471228	0.95545	13333	1038
FGFR1OP2	7	0.176402	1.57028	0.88495	0.053524	2	2	0.893385	0.95545	18750	1039
CC2D1A	8	0.0264196	1.56954	0.98335	0.053591	1	2	0.984648	0.95545	18928	1040
ETV2	10	0.833451	1.56904	0.41183	0.05365	5	2	0.471228	0.95545	12998	1041
CRY2	10	1.99289	1.56852	0.05551	0.053699	7	2	0.4379	0.95545	1547	1042
AGER	10	0.833451	1.56827	0.41183	0.053715	5	1	0.471228	0.95545	15434	1043
MAP6D1	10	0.833451	1.56708	0.41183	0.053826	5	2	0.471228	0.95545	10336	1044
BLVRB	7	0.458121	1.56695	0.67351	0.053835	3	1	0.697644	0.95545	18206	1045
GTF2E1	7	0.176402	1.56679	0.88495	0.053854	2	2	0.893385	0.95545	18761	1046
TSPAN11	10	0.833451	1.56669	0.41183	0.053863	5	1	0.471228	0.95545	13038	1047
C19orf70	9	0.0967526	1.56556	0.94123	0.053972	2	2	0.94612	0.95545	18862	1048
SECISBP2	10	1.3387	1.56514	0.18442	0.054013	6	1	0.4379	0.95545	5703	1049
SPRR1B	20	2.3163	1.56505	0.029002	0.054022	12	1	0.4379	0.95545	647	1050
SGK2	10	1.99289	1.56502	0.05551	0.054024	7	2	0.4379	0.95545	972	1051
OR4M2	10	1.95695	1.56436	0.059221	0.054079	6	1	0.4379	0.95545	2186	1052
TMEM98	10	0.833451	1.5636	0.41183	0.054154	5	1	0.471228	0.95545	12560	1053
CCL11	10	0.833451	1.56257	0.41183	0.054262	5	2	0.471228	0.95545	16495	1054
C16orf80	10	0.833451	1.56219	0.41183	0.0543	5	2	0.471228	0.95545	15072	1055
CYB5D2	8	0.130422	1.56214	0.91658	0.054304	2	2	0.923743	0.95545	18805	1056
GJD4	10	0.833451	1.56128	0.41183	0.054379	5	1	0.471228	0.95545	8885	1057
VPS33B	10	1.3387	1.56007	0.18442	0.054513	6	2	0.4379	0.95545	4336	1058
C2CD2	10	0.833451	1.55974	0.41183	0.054544	5	1	0.471228	0.95545	14224	1059
KIAA0753	6	1.16215	1.55945	0.2449	0.054568	4	2	0.471228	0.95545	8226	1060
HTATSF1	10	1.3387	1.55898	0.18442	0.05462	6	2	0.4379	0.95545	5435	1061
OR2T8	10	0.833451	1.55821	0.41183	0.054695	5	1	0.471228	0.95545	14502	1062
GRHL1	10	0.833451	1.55746	0.41183	0.054762	5	1	0.471228	0.95545	13505	1063
SAP25	10	1.3387	1.55735	0.18442	0.054772	6	2	0.4379	0.95545	4414	1064
MAT1A	10	0.833451	1.55669	0.41183	0.054838	5	2	0.471228	0.95545	16077	1065
TAS2R5	10	0.833451	1.55599	0.41183	0.054898	5	2	0.471228	0.95545	10208	1066
LILRB2	10	0.462332	1.55592	0.66994	0.054903	4	1	0.697644	0.95545	18156	1067
FAM71E2	20	1.33845	1.55585	0.18449	0.054908	10	3	0.4379	0.95545	7891	1068
ZSCAN18	20	1.78904	1.55583	0.080698	0.05491	11	2	0.4379	0.95545	2659	1069
SNRPG	10	0.833451	1.55517	0.41183	0.054962	5	1	0.471228	0.95545	14107	1070
AANAT	10	1.99289	1.55433	0.05551	0.055045	7	2	0.4379	0.95545	1971	1071
CYB561D2	7	0.0381377	1.55399	0.97546	0.05508	1	2	0.977315	0.95545	18924	1072
RHOT1	10	1.3387	1.55365	0.18442	0.055116	6	1	0.4379	0.95545	5885	1073
SPANXA1	10	0.833451	1.5529	0.41183	0.055191	5	1	0.471228	0.95545	12672	1074
WBSCR22	6	0.240068	1.55222	0.84017	0.055262	2	2	0.854961	0.95545	18597	1075
TIAF1	10	0.833451	1.55214	0.41183	0.055271	5	1	0.471228	0.95545	9795	1076
BCL6B	10	0.833451	1.5514	0.41183	0.055341	5	1	0.471228	0.95545	9776	1077
TPTE2	20	1.33845	1.55132	0.18449	0.055346	10	2	0.4379	0.95545	7791	1078
CEACAM8	10	1.3387	1.5508	0.18442	0.055401	6	2	0.4379	0.95545	3756	1079
SCARB1	10	1.3387	1.55065	0.18442	0.05542	6	1	0.4379	0.95545	6647	1080
TMEM104	7	0.90879	1.55037	0.36627	0.055445	4	2	0.471228	0.95545	8610	1081
ASPHD1	10	1.95695	1.54989	0.059221	0.055495	4	1	0.4379	0.95545	2128	1082
SMARCAL1	10	0.833451	1.54915	0.41183	0.055563	5	2	0.471228	0.95545	12035	1083
PXK	10	0.833451	1.54915	0.41183	0.055563	5	2	0.471228	0.95545	8906	1084
DNPH1	10	1.3387	1.54915	0.18442	0.055563	6	1	0.4379	0.95545	6084	1085
LRRC37A3	10	0.833451	1.54841	0.41183	0.055636	5	2	0.471228	0.95545	11827	1086
TXLNB	10	0.833451	1.5484	0.41183	0.055636	5	1	0.471228	0.95545	14812	1087
BIRC3	10	0.833451	1.54766	0.41183	0.055711	5	1	0.471228	0.95545	11754	1088
ZNF41	10	1.3387	1.54647	0.18442	0.055824	6	2	0.4379	0.95545	5285	1089
SLA	10	0.833451	1.54616	0.41183	0.055851	5	1	0.471228	0.95545	10707	1090
NPRL3	10	0.833451	1.54543	0.41183	0.055916	5	1	0.471228	0.95545	12179	1091
SLC4A2	20	1.33845	1.54537	0.18449	0.055923	10	2	0.4379	0.95545	7730	1092
LGALS4	10	0.833451	1.54528	0.41183	0.055928	5	2	0.471228	0.95545	11410	1093
CYTL1	10	0.833451	1.54468	0.41183	0.055984	5	2	0.471228	0.95545	11047	1094
PREB	10	1.46016	1.54468	0.14764	0.055984	6	1	0.4379	0.95545	3075	1095
MAP1LC3A	10	1.95695	1.54395	0.059221	0.05606	6	1	0.4379	0.95545	2187	1096
CCR7	20	2.3163	1.54389	0.029002	0.056071	12	2	0.4379	0.95545	534	1097
TTC38	10	0.833451	1.54388	0.41183	0.056072	5	2	0.471228	0.95545	12033	1098
EVI5	10	0.833451	1.54321	0.41183	0.056142	5	1	0.471228	0.95545	10194	1099
HSF5	10	1.3387	1.54174	0.18442	0.056277	6	1	0.4379	0.95545	7604	1100
RPS6KA2	10	1.3387	1.541	0.18442	0.056356	6	1	0.4379	0.95545	3895	1101
UFM1	10	1.3387	1.54028	0.18442	0.056436	6	1	0.4379	0.95545	3776	1102
GLIPR1	10	1.3387	1.53994	0.18442	0.056468	6	2	0.4379	0.95545	5116	1103
TPSG1	10	0.833451	1.53994	0.41183	0.056468	5	2	0.471228	0.95545	11538	1104
OR51V1	10	1.3387	1.53966	0.18442	0.056494	6	2	0.4379	0.95545	3975	1105
TIMM10B	8	1.55555	1.53907	0.1239	0.056551	4	2	0.4379	0.95545	2824	1106
FCER1G	10	1.3387	1.53885	0.18442	0.056574	6	2	0.4379	0.95545	4838	1107
HLA-DQB2	10	0.833451	1.5388	0.41183	0.056577	5	1	0.471228	0.95545	11445	1108
PDIA4	10	0.833451	1.53808	0.41183	0.056663	5	2	0.471228	0.95545	12331	1109
MGAT3	10	1.3387	1.53753	0.18442	0.056719	6	2	0.4379	0.95545	5095	1110
PPAP2C	10	0.833451	1.53735	0.41183	0.056732	5	2	0.471228	0.95545	9219	1111
WDR90	10	1.3387	1.53693	0.18442	0.056778	6	2	0.4379	0.95545	6972	1112
BAIAP2L1	10	1.3387	1.53539	0.18442	0.056933	6	2	0.4379	0.95545	4530	1113
ZNF552	10	0.833451	1.53445	0.41183	0.057041	5	1	0.471228	0.95545	12932	1114
PSMD10	6	1.45955	1.53432	0.1478	0.05706	3	1	0.4379	0.95545	3193	1115
MYBBP1A	10	0.833451	1.53373	0.41183	0.057121	5	1	0.471228	0.95545	11899	1116
MTRNR2L8	9	1.0164	1.53304	0.30897	0.057203	5	1	0.471228	0.95545	8391	1117
POPDC3	20	1.33845	1.53288	0.18449	0.057221	10	3	0.4379	0.95545	7629	1118
TRAPPC4	6	0.055394	1.53111	0.9648	0.057402	1	2	0.96715	0.95545	18910	1119
KBTBD3	7	0.458121	1.53111	0.67351	0.057402	3	2	0.697644	0.95545	18300	1120
LOC100144595	10	1.3387	1.53086	0.18442	0.057425	6	1	0.4379	0.95545	7488	1121
NUMBL	10	1.3387	1.53015	0.18442	0.057499	6	1	0.4379	0.95545	7328	1122
MUC20	10	1.24276	1.52962	0.21572	0.057555	5	2	0.471228	0.95545	8116	1123
TMEM170B	10	0.833451	1.52943	0.41183	0.057575	5	1	0.471228	0.95545	9694	1124
KCNE4	10	1.99289	1.5289	0.05551	0.057624	7	2	0.4379	0.95545	1889	1125
PAMR1	10	1.3387	1.528	0.18442	0.057713	6	1	0.4379	0.95545	5794	1126
AIRE	10	0.833451	1.5273	0.41183	0.057787	5	1	0.471228	0.95545	8909	1127
PRPF4B	10	1.3387	1.52723	0.18442	0.057795	6	2	0.4379	0.95545	4666	1128
OPN1MW	5	0.794931	1.52682	0.43648	0.057834	3	1	0.496996	0.95545	16643	1129
WDR66	10	0.833451	1.52659	0.41183	0.057861	5	1	0.471228	0.95545	10994	1130
2021-03-06	10	1.3387	1.52591	0.18442	0.05793	6	2	0.4379	0.95545	6767	1131
RIT2	10	0.833451	1.52587	0.41183	0.057934	5	1	0.471228	0.95545	10611	1132
FADD	10	0.833451	1.5252	0.41183	0.057991	5	2	0.471228	0.95545	14228	1133
FBXL7	10	0.833451	1.5252	0.41183	0.057991	5	2	0.471228	0.95545	14126	1134
ZNF213	10	0.833451	1.52446	0.41183	0.058056	5	1	0.471228	0.95545	14799	1135
C17orf74	10	1.3387	1.52376	0.18442	0.05813	6	1	0.4379	0.95545	6809	1136
KIAA0101	10	0.833451	1.52305	0.41183	0.058216	5	1	0.471228	0.95545	9943	1137
CDK11B	10	0.391239	1.52236	0.72131	0.058289	2	1	0.746956	0.95545	18311	1138
EFHC1	10	0.833451	1.52096	0.41183	0.058439	5	2	0.471228	0.95545	11477	1139
ZER1	10	0.833451	1.52001	0.41183	0.058539	5	2	0.471228	0.95545	12921	1140
UHMK1	10	0.833451	1.51972	0.41183	0.058565	5	2	0.471228	0.95545	9821	1141
TBX4	20	2.92427	1.51953	0.0084471	0.05858	13	1	0.4379	0.95545	172	1142
HOXA6	10	0.833451	1.51886	0.41183	0.05866	5	1	0.471228	0.95545	16041	1143
PALM2-AKAP2	3	0.670806	1.51861	0.51231	0.058682	2	1	0.576693	0.95545	16822	1144
NUDCD3	10	0.462332	1.51817	0.66994	0.058728	4	1	0.697644	0.95545	17807	1145
CHRM4	10	1.46016	1.51678	0.14764	0.058879	6	1	0.4379	0.95545	2965	1146
ZNF134	10	0.833451	1.51614	0.41183	0.058947	5	2	0.471228	0.95545	9538	1147
RPS8	10	0.462332	1.51608	0.66994	0.058953	4	1	0.697644	0.95545	18025	1148
TMEM106C	10	1.3387	1.5155	0.18442	0.059021	6	2	0.4379	0.95545	6418	1149
GNG7	10	1.3387	1.5154	0.18442	0.05903	6	2	0.4379	0.95545	5491	1150
HLA-DMA	20	2.92427	1.51512	0.0084471	0.059057	13	3	0.4379	0.95545	197	1151
SCML4	10	1.3387	1.5147	0.18442	0.059107	6	2	0.4379	0.95545	4167	1152
PLK5	10	1.3387	1.5147	0.18442	0.059107	6	2	0.4379	0.95545	6380	1153
FAM122A	10	0.833451	1.5147	0.41183	0.059108	5	1	0.471228	0.95545	13561	1154
HSPB1	20	1.33845	1.51455	0.18449	0.059129	10	2	0.4379	0.95545	7633	1155
FECH	10	1.3387	1.51407	0.18442	0.059182	6	2	0.4379	0.95545	5350	1156
GTSF1L	10	0.833451	1.51402	0.41183	0.059186	5	1	0.471228	0.95545	10142	1157
TIMM22	10	0.833451	1.51385	0.41183	0.059206	5	2	0.471228	0.95545	13751	1158
HIST1H4L	10	1.3387	1.51343	0.18442	0.059249	6	2	0.4379	0.95545	7471	1159
THEGL	10	0.833451	1.51343	0.41183	0.059249	5	2	0.471228	0.95545	12613	1160
BCL2	10	0.833451	1.51333	0.41183	0.059259	5	1	0.471228	0.95545	11267	1161
DMKN	10	0.833451	1.51196	0.41183	0.059395	5	1	0.471228	0.95545	14588	1162
NVL	10	1.99289	1.51128	0.05551	0.059479	7	1	0.4379	0.95545	1772	1163
HLA-DQA1	10	0.833451	1.51008	0.41183	0.059604	5	2	0.471228	0.95545	15706	1164
MOB4	10	1.3387	1.51008	0.18442	0.059604	6	2	0.4379	0.95545	4890	1165
NT5DC1	10	1.3387	1.50992	0.18442	0.059622	6	1	0.4379	0.95545	5572	1166
NOP14	8	0.720401	1.50956	0.48025	0.059655	4	2	0.541733	0.95545	16728	1167
LARP6	10	1.3387	1.50867	0.18442	0.059746	6	2	0.4379	0.95545	5071	1168
S100A8	10	1.3387	1.50855	0.18442	0.059761	6	1	0.4379	0.95545	5238	1169
MYH1	10	1.3387	1.50825	0.18442	0.059789	6	2	0.4379	0.95545	3611	1170
A2M	10	0.833451	1.50725	0.41183	0.059889	5	2	0.471228	0.95545	14757	1171
ANKRD66	10	1.95695	1.5072	0.059221	0.059898	6	1	0.4379	0.95545	2175	1172
ATR	10	1.3387	1.50651	0.18442	0.059968	6	1	0.4379	0.95545	7284	1173
ZNF385C	10	0.833451	1.5055	0.41183	0.060074	5	2	0.471228	0.95545	10315	1174
GLCE	10	0.833451	1.50507	0.41183	0.060121	5	2	0.471228	0.95545	15722	1175
PRKACA	10	0.833451	1.50507	0.41183	0.060121	5	2	0.471228	0.95545	10728	1176
MEFV	10	0.833451	1.50507	0.41183	0.060121	5	2	0.471228	0.95545	14030	1177
LGMN	10	0.833451	1.5045	0.41183	0.06019	5	1	0.471228	0.95545	11198	1178
TEF	20	1.78904	1.50446	0.080698	0.060195	11	3	0.4379	0.95545	2410	1179
CYP2A7	8	0.720401	1.50439	0.48025	0.060201	4	1	0.541733	0.95545	16799	1180
KDM6B	10	0.833451	1.50394	0.41183	0.060243	5	2	0.471228	0.95545	15355	1181
SKAP1	10	0.833451	1.50382	0.41183	0.060256	5	1	0.471228	0.95545	15806	1182
TSPAN4	17	0.99512	1.50335	0.31959	0.060311	8	2	0.471228	0.95545	8462	1183
MXRA5	10	1.3387	1.50315	0.18442	0.060331	6	1	0.4379	0.95545	6970	1184
CUX2	10	0.462332	1.50255	0.66994	0.060406	4	2	0.697644	0.95545	17984	1185
ASB9	10	1.3387	1.50248	0.18442	0.060415	6	1	0.4379	0.95545	5034	1186
TERF2	10	0.833451	1.50198	0.41183	0.060467	5	2	0.471228	0.95545	9053	1187
MAPK4	10	0.833451	1.5015	0.41183	0.060521	5	2	0.471228	0.95545	12466	1188
RTN1	10	0.833451	1.50121	0.41183	0.060553	5	2	0.471228	0.95545	12107	1189
NPL	10	0.833451	1.50048	0.41183	0.06063	5	1	0.471228	0.95545	10087	1190
ANAPC4	10	0.462332	1.50016	0.66994	0.060667	4	2	0.697644	0.95545	17855	1191
TVP23C	3	0.839351	1.49991	0.40807	0.060699	2	1	0.471228	0.95545	8722	1192
THEM4	10	0.833451	1.49982	0.41183	0.060711	5	1	0.471228	0.95545	10514	1193
TMEM110-MUSTN1	3	0.184455	1.49931	0.8796	0.060768	1	1	0.89092	0.95545	18702	1194
KIAA1683	10	1.3387	1.49915	0.18442	0.060788	6	1	0.4379	0.95545	5626	1195
ACBD4	20	1.78904	1.49883	0.080698	0.060823	11	2	0.4379	0.95545	2670	1196
ARHGAP22	10	0.833451	1.49842	0.41183	0.060867	5	2	0.471228	0.95545	16522	1197
NDUFA8	8	0.353626	1.49839	0.74903	0.060871	3	2	0.771241	0.95545	18331	1198
BOP1	18	0.339258	1.4979	0.76002	0.060923	6	3	0.782513	0.95545	18417	1199
SPATA9	10	1.3387	1.49782	0.18442	0.060935	6	1	0.4379	0.95545	5377	1200
EPS8L2	10	1.3387	1.49779	0.18442	0.060939	6	2	0.4379	0.95545	5201	1201
LRIG1	10	0.833451	1.49716	0.41183	0.061017	5	1	0.471228	0.95545	14095	1202
ZNF560	10	1.99289	1.4965	0.05551	0.06108	7	1	0.4379	0.95545	1094	1203
ICOSLG	10	1.99289	1.49584	0.05551	0.061148	7	1	0.4379	0.95545	1566	1204
LCE2D	10	0.833451	1.49549	0.41183	0.06119	5	2	0.471228	0.95545	12275	1205
IL4R	10	1.3387	1.4948	0.18442	0.061273	6	2	0.4379	0.95545	6776	1206
PTX4	10	0.833451	1.49417	0.41183	0.061348	5	2	0.471228	0.95545	14455	1207
PLA2G4F	10	2.50674	1.49387	0.019658	0.061373	7	1	0.4379	0.95545	422	1208
GPR22	10	1.3387	1.49321	0.18442	0.061441	6	1	0.4379	0.95545	5937	1209
QSOX2	10	0.213476	1.49256	0.86113	0.061528	3	1	0.87315	0.95545	18645	1210
ANKRD50	10	0.833451	1.49231	0.41183	0.061559	5	2	0.471228	0.95545	14902	1211
CCSER1	10	0.833451	1.4919	0.41183	0.061604	5	1	0.471228	0.95545	14351	1212
LARP7	7	0.176402	1.49136	0.88495	0.061659	2	2	0.893385	0.95545	18754	1213
SCCPDH	10	0.833451	1.49125	0.41183	0.061666	5	1	0.471228	0.95545	9925	1214
PDZD9	10	0.833451	1.49043	0.41183	0.061765	5	2	0.471228	0.95545	11106	1215
SNAPC2	10	0.833451	1.48995	0.41183	0.061819	5	1	0.471228	0.95545	13637	1216
XBP1	10	0.833451	1.48988	0.41183	0.061826	5	2	0.471228	0.95545	14625	1217
DNAJB9	8	0.353626	1.48958	0.74903	0.061859	3	2	0.771241	0.95545	18335	1218
PRDM13	10	0.833451	1.48865	0.41183	0.061952	5	1	0.471228	0.95545	13242	1219
SF3A2	20	1.78904	1.48853	0.080698	0.061968	11	3	0.4379	0.95545	2720	1220
APOBEC3F	6	0.240068	1.48832	0.84017	0.061996	2	1	0.854961	0.95545	18610	1221
MC2R	10	1.99289	1.48736	0.05551	0.062113	7	1	0.4379	0.95545	1712	1222
ARPC1A	10	0.833451	1.48608	0.41183	0.062271	5	1	0.471228	0.95545	16340	1223
GDF11	10	0.833451	1.48479	0.41183	0.062444	5	2	0.471228	0.95545	14617	1224
GAS6	10	0.833451	1.48405	0.41183	0.062531	5	2	0.471228	0.95545	15669	1225
ZNF197	10	0.833451	1.48377	0.41183	0.062571	5	2	0.471228	0.95545	15653	1226
C11orf48	20	1.33845	1.48331	0.18449	0.062621	10	2	0.4379	0.95545	7746	1227
TMEM52	10	2.82036	1.48286	0.010382	0.062675	8	1	0.4379	0.95545	256	1228
C12orf52	10	0.833451	1.48222	0.41183	0.06275	5	1	0.471228	0.95545	12417	1229
UBR4	10	1.3387	1.48145	0.18442	0.062829	6	2	0.4379	0.95545	4162	1230
KCNJ4	10	1.3387	1.48128	0.18442	0.062848	6	1	0.4379	0.95545	4690	1231
DNAJC19	10	1.3387	1.48128	0.18442	0.062848	6	2	0.4379	0.95545	4840	1232
CDC27	10	0.833451	1.48032	0.41183	0.062957	5	1	0.471228	0.95545	12767	1233
FAM76A	10	0.833451	1.47969	0.41183	0.063053	5	2	0.471228	0.95545	8845	1234
HCN1	10	0.833451	1.47905	0.41183	0.063129	5	1	0.471228	0.95545	13735	1235
PLA2G2A	10	0.833451	1.47842	0.41183	0.063204	5	1	0.471228	0.95545	10973	1236
SAA2	7	0.90879	1.47822	0.36627	0.063219	4	2	0.471228	0.95545	8646	1237
KRT84	10	1.3387	1.47805	0.18442	0.063237	6	2	0.4379	0.95545	6574	1238
ORM1	10	0.833451	1.47653	0.41183	0.063416	5	2	0.471228	0.95545	12793	1239
FAM25A	10	0.833451	1.47527	0.41183	0.063559	5	1	0.471228	0.95545	13823	1240
ZNF624	10	1.99289	1.47401	0.05551	0.063712	7	1	0.4379	0.95545	1144	1241
G6PC	10	0.833451	1.47276	0.41183	0.063861	5	1	0.471228	0.95545	15700	1242
ARID1A	10	1.3387	1.47276	0.18442	0.063861	6	1	0.4379	0.95545	4055	1243
WDTC1	10	0.833451	1.47276	0.41183	0.063861	5	1	0.471228	0.95545	10324	1244
RAVER1	20	1.78904	1.47219	0.080698	0.063934	11	2	0.4379	0.95545	2666	1245
OR5T3	10	0.833451	1.47129	0.41183	0.064038	5	2	0.471228	0.95545	15791	1246
LYPLAL1	10	0.833451	1.46966	0.41183	0.064241	5	1	0.471228	0.95545	12943	1247
CHPF2	10	0.833451	1.46903	0.41183	0.064314	5	1	0.471228	0.95545	10793	1248
LRP2BP	7	0.458121	1.46865	0.67351	0.064359	3	2	0.697644	0.95545	18196	1249
KLK7	10	0.833451	1.46861	0.41183	0.064365	5	2	0.471228	0.95545	14782	1250
PCDP1	10	0.833451	1.46842	0.41183	0.064385	5	1	0.471228	0.95545	13195	1251
RPS10	3	0.184455	1.46833	0.8796	0.064395	1	1	0.89092	0.95545	18703	1252
BIRC5	10	1.99289	1.4676	0.05551	0.064476	7	2	0.4379	0.95545	1277	1253
UBTD1	7	0.0381377	1.46736	0.97546	0.064505	1	2	0.977315	0.95545	18926	1254
GRB2	20	1.33845	1.46731	0.18449	0.064511	10	3	0.4379	0.95545	7886	1255
HDAC9	20	1.78904	1.46725	0.080698	0.064521	11	1	0.4379	0.95545	2603	1256
CDSN	10	1.3387	1.46707	0.18442	0.064553	6	2	0.4379	0.95545	6321	1257
CSNK1D	10	0.833451	1.46657	0.41183	0.064618	5	1	0.471228	0.95545	14021	1258
DNLZ	10	0.833451	1.46596	0.41183	0.064679	5	1	0.471228	0.95545	16164	1259
KLHL18	9	0.575723	1.46556	0.57904	0.064727	4	2	0.641675	0.95545	17014	1260
PGAM1	10	1.3387	1.46547	0.18442	0.064737	6	2	0.4379	0.95545	7329	1261
ST8SIA1	10	0.833451	1.46534	0.41183	0.064752	5	1	0.471228	0.95545	11732	1262
PRR13	7	0.458121	1.46523	0.67351	0.064766	3	2	0.697644	0.95545	18179	1263
EPHX1	10	1.46016	1.46486	0.14764	0.064812	6	2	0.4379	0.95545	2950	1264
CD55	10	0.833451	1.46486	0.41183	0.064812	5	2	0.471228	0.95545	10500	1265
DLL4	10	0.833451	1.46412	0.41183	0.064902	5	1	0.471228	0.95545	14605	1266
C1orf106	20	1.78904	1.46344	0.080698	0.064982	11	3	0.4379	0.95545	2446	1267
UBA2	10	1.24276	1.46313	0.21572	0.065018	5	2	0.471228	0.95545	8081	1268
CORIN	10	0.833451	1.4629	0.41183	0.06505	5	2	0.471228	0.95545	16466	1269
NXPH1	10	1.3387	1.46239	0.18442	0.065105	6	2	0.4379	0.95545	7212	1270
CTSL	20	1.33845	1.46236	0.18449	0.065111	10	1	0.4379	0.95545	7624	1271
BSG	10	1.3387	1.46229	0.18442	0.065122	6	1	0.4379	0.95545	6640	1272
CELA3A	10	1.3387	1.46193	0.18442	0.065173	6	2	0.4379	0.95545	5497	1273
CXXC4	10	0.833451	1.4616	0.41183	0.065205	5	2	0.471228	0.95545	10481	1274
H2BFM	10	1.08669	1.4612	0.27622	0.065247	5	2	0.471228	0.95545	8300	1275
CYB5R1	10	1.3387	1.46107	0.18442	0.065267	6	1	0.4379	0.95545	3632	1276
DUSP26	10	0.833451	1.46074	0.41183	0.065309	5	2	0.471228	0.95545	10008	1277
KLF1	10	1.3387	1.46053	0.18442	0.065335	6	2	0.4379	0.95545	3892	1278
NGF	10	0.833451	1.45986	0.41183	0.06542	5	1	0.471228	0.95545	12340	1279
NUP62CL	7	2.55214	1.45945	0.017868	0.065469	6	1	0.4379	0.95545	418	1280
SLC25A40	7	0.90879	1.45842	0.36627	0.065593	4	2	0.471228	0.95545	8571	1281
OR10C1	10	0.833451	1.45745	0.41183	0.065707	5	1	0.471228	0.95545	9965	1282
NDUFB2	10	0.833451	1.4567	0.41183	0.065799	5	2	0.471228	0.95545	15662	1283
CASKIN2	8	0.720401	1.45612	0.48025	0.065866	4	2	0.541733	0.95545	16751	1284
RPL7A	7	0.90879	1.45591	0.36627	0.065893	4	2	0.471228	0.95545	8569	1285
ACVR1C	10	0.833451	1.45519	0.41183	0.065974	5	2	0.471228	0.95545	12938	1286
LILRB5	10	0.833451	1.45473	0.41183	0.066032	5	2	0.471228	0.95545	15524	1287
DENND1A	10	0.833451	1.45385	0.41183	0.06613	5	1	0.471228	0.95545	13172	1288
SLC5A6	7	0.90879	1.45322	0.36627	0.066222	4	2	0.471228	0.95545	8641	1289
HOXB1	10	1.3387	1.45267	0.18442	0.06629	6	1	0.4379	0.95545	7283	1290
TARP	10	1.3387	1.45207	0.18442	0.06636	6	2	0.4379	0.95545	6205	1291
ENDOD1	10	1.3387	1.45089	0.18442	0.066506	6	1	0.4379	0.95545	3758	1292
GSTM3	10	0.833451	1.45073	0.41183	0.066521	5	2	0.471228	0.95545	8737	1293
CORO1A	10	1.3387	1.45073	0.18442	0.066521	6	2	0.4379	0.95545	3506	1294
CDCP1	10	1.3387	1.45027	0.18442	0.066582	6	2	0.4379	0.95545	7308	1295
TPP2	10	0.833451	1.45027	0.41183	0.066582	5	2	0.471228	0.95545	14793	1296
MAPK15	10	0.833451	1.44999	0.41183	0.066607	5	1	0.471228	0.95545	14420	1297
FAM71D	10	0.462332	1.44962	0.66994	0.066654	4	2	0.697644	0.95545	17597	1298
RNF128	10	0.833451	1.44857	0.41183	0.066784	5	2	0.471228	0.95545	14530	1299
THSD1	10	1.3387	1.44853	0.18442	0.066789	6	1	0.4379	0.95545	4413	1300
SLC29A3	10	1.3387	1.44805	0.18442	0.066841	6	2	0.4379	0.95545	4764	1301
FAN1	10	1.3387	1.44793	0.18442	0.066858	6	1	0.4379	0.95545	7141	1302
SEC14L1	20	1.33845	1.447	0.18449	0.066962	10	3	0.4379	0.95545	7765	1303
AMDHD1	9	0.575723	1.44669	0.57904	0.067007	4	2	0.641675	0.95545	17048	1304
FSD2	10	0.833451	1.44663	0.41183	0.067017	5	2	0.471228	0.95545	10314	1305
ADH1B	10	0.833451	1.4461	0.41183	0.06709	5	2	0.471228	0.95545	8731	1306
ANKMY2	6	1.16215	1.44541	0.2449	0.067186	4	1	0.471228	0.95545	8191	1307
WBP2NL	10	0.833451	1.445	0.41183	0.067236	5	1	0.471228	0.95545	9473	1308
DDT	16	0.768327	1.44407	0.45134	0.067359	7	1	0.51352	0.95545	16665	1309
TPRN	10	0.833451	1.44383	0.41183	0.067387	5	1	0.471228	0.95545	14693	1310
OLA1	10	0.833451	1.44364	0.41183	0.067418	5	2	0.471228	0.95545	15944	1311
TOP3A	7	0.458121	1.44355	0.67351	0.067427	3	2	0.697644	0.95545	18225	1312
GATA3	10	0.833451	1.44337	0.41183	0.067446	5	2	0.471228	0.95545	15529	1313
WASF1	6	0.598824	1.44296	0.56206	0.067503	3	1	0.627817	0.95545	16931	1314
KLHL34	10	0.833451	1.44266	0.41183	0.067541	5	2	0.471228	0.95545	15479	1315
RIMBP3	6	0.240068	1.44261	0.84017	0.067547	2	1	0.854961	0.95545	18609	1316
TCEAL5	10	1.3387	1.44228	0.18442	0.067583	6	2	0.4379	0.95545	4901	1317
LYG1	10	1.95695	1.4421	0.059221	0.067608	6	1	0.4379	0.95545	2174	1318
KIAA0141	10	0.833451	1.44202	0.41183	0.067618	5	2	0.471228	0.95545	11129	1319
ABCE1	7	1.61279	1.44168	0.1114	0.067661	3	2	0.4379	0.95545	2776	1320
ATP2B4	10	2.82036	1.44151	0.010382	0.067682	8	1	0.4379	0.95545	260	1321
MAST1	20	1.78904	1.44098	0.080698	0.067761	11	2	0.4379	0.95545	2384	1322
FAM149A	10	0.833451	1.43963	0.41183	0.067934	5	2	0.471228	0.95545	14992	1323
GFPT1	10	0.833451	1.4392	0.41183	0.067989	5	1	0.471228	0.95545	11707	1324
DCX	10	0.833451	1.43731	0.41183	0.068239	5	2	0.471228	0.95545	16555	1325
HEATR4	10	1.3387	1.43633	0.18442	0.068369	6	1	0.4379	0.95545	5453	1326
BEAN1	10	0.833451	1.4359	0.41183	0.068428	5	2	0.471228	0.95545	11731	1327
OR4A5	10	0.833451	1.43576	0.41183	0.068445	5	1	0.471228	0.95545	12439	1328
C7orf60	10	1.99289	1.43519	0.05551	0.068517	7	1	0.4379	0.95545	1315	1329
GNAI3	10	0.833451	1.43462	0.41183	0.0686	5	1	0.471228	0.95545	15496	1330
EGR3	10	0.833451	1.43425	0.41183	0.068651	5	2	0.471228	0.95545	16493	1331
KLK15	10	0.833451	1.43412	0.41183	0.068668	5	2	0.471228	0.95545	15084	1332
FBLIM1	10	0.833451	1.43376	0.41183	0.068709	5	1	0.471228	0.95545	12717	1333
ZNF706	10	0.833451	1.43376	0.41183	0.068709	5	1	0.471228	0.95545	12259	1334
CPSF7	8	0.720401	1.43319	0.48025	0.068784	4	2	0.541733	0.95545	16806	1335
RAB3C	10	0.833451	1.43309	0.41183	0.068794	5	2	0.471228	0.95545	12683	1336
TCTEX1D2	10	0.833451	1.43291	0.41183	0.068818	5	1	0.471228	0.95545	15973	1337
GATAD2A	20	1.33845	1.4323	0.18449	0.068898	10	3	0.4379	0.95545	7673	1338
FAM206A	4	0.462622	1.43142	0.66969	0.069019	2	1	0.697644	0.95545	17324	1339
DNAH9	10	0.833451	1.43136	0.41183	0.069023	5	2	0.471228	0.95545	8997	1340
GABRE	10	0.833451	1.43092	0.41183	0.069077	5	2	0.471228	0.95545	10570	1341
SASS6	7	0.808968	1.43092	0.42776	0.069078	1	2	0.489332	0.95545	16575	1342
HERPUD2	10	0.833451	1.43065	0.41183	0.069118	5	1	0.471228	0.95545	10455	1343
CNTNAP1	8	0.720401	1.43051	0.48025	0.069142	4	1	0.541733	0.95545	16759	1344
EPOR	20	1.78904	1.42984	0.080698	0.069231	11	2	0.4379	0.95545	2455	1345
ZNF354B	10	0.833451	1.42953	0.41183	0.06928	5	1	0.471228	0.95545	9090	1346
ZNF324	10	1.3387	1.42901	0.18442	0.069343	6	2	0.4379	0.95545	5031	1347
THEM6	10	0.833451	1.4284	0.41183	0.069431	5	1	0.471228	0.95545	14253	1348
FHL2	10	0.833451	1.42784	0.41183	0.069508	5	1	0.471228	0.95545	11380	1349
FTO	8	0.130422	1.4278	0.91658	0.069514	2	1	0.923743	0.95545	18788	1350
PHEX	10	1.99289	1.4275	0.05551	0.069558	7	2	0.4379	0.95545	1419	1351
POU2F1	20	2.92427	1.42741	0.0084471	0.069571	13	2	0.4379	0.95545	192	1352
SPHKAP	10	0.833451	1.42728	0.41183	0.069583	5	1	0.471228	0.95545	10197	1353
ANTXR1	10	1.99289	1.42712	0.05551	0.069603	7	2	0.4379	0.95545	1011	1354
NUTF2	10	1.3387	1.42686	0.18442	0.069629	6	2	0.4379	0.95545	5132	1355
LMO4	10	1.3387	1.42672	0.18442	0.069647	6	1	0.4379	0.95545	3834	1356
IGFBPL1	10	0.833451	1.42615	0.41183	0.069709	5	1	0.471228	0.95545	13554	1357
EIF3L	10	1.3387	1.4256	0.18442	0.069775	6	1	0.4379	0.95545	5038	1358
PIAS2	19	1.50776	1.42536	0.13528	0.069807	10	3	0.4379	0.95545	2914	1359
BCL2L1	20	1.33845	1.42501	0.18449	0.069852	10	3	0.4379	0.95545	7949	1360
LEUTX	10	1.99289	1.42449	0.05551	0.069922	7	1	0.4379	0.95545	1497	1361
DES	20	1.33845	1.42407	0.18449	0.069969	10	3	0.4379	0.95545	7851	1362
ZNF786	10	0.833451	1.42394	0.41183	0.069986	5	1	0.471228	0.95545	15320	1363
MYEF2	10	0.833451	1.42364	0.41183	0.070029	5	2	0.471228	0.95545	16318	1364
SPAG4	20	2.3163	1.42349	0.029002	0.070048	12	3	0.4379	0.95545	666	1365
SDR16C5	10	0.833451	1.42338	0.41183	0.070064	5	1	0.471228	0.95545	12826	1366
HMGN1	10	0.833451	1.42244	0.41183	0.070202	5	2	0.471228	0.95545	10265	1367
SSR3	10	1.99289	1.42244	0.05551	0.070202	7	2	0.4379	0.95545	1449	1368
SUSD4	10	0.833451	1.42172	0.41183	0.070315	5	1	0.471228	0.95545	8810	1369
MSRB1	10	0.833451	1.42117	0.41183	0.070385	5	1	0.471228	0.95545	13889	1370
PHIP	10	0.833451	1.42062	0.41183	0.070474	5	1	0.471228	0.95545	13964	1371
MON1B	10	0.833451	1.42056	0.41183	0.070484	5	2	0.471228	0.95545	14167	1372
EIF3C	10	0.462332	1.42006	0.66994	0.070544	4	2	0.697644	0.95545	17831	1373
TMEM218	10	0.833451	1.41951	0.41183	0.070621	5	1	0.471228	0.95545	9078	1374
LAMB2	10	0.462332	1.41896	0.66994	0.070702	4	2	0.697644	0.95545	18160	1375
ABCA10	10	0.833451	1.4188	0.41183	0.070724	5	2	0.471228	0.95545	15255	1376
CACNB2	20	2.3163	1.41874	0.029002	0.070731	12	2	0.4379	0.95545	558	1377
C4orf45	10	1.3387	1.41841	0.18442	0.070773	6	1	0.4379	0.95545	4391	1378
ALX1	10	0.833451	1.41799	0.41183	0.07083	5	2	0.471228	0.95545	9608	1379
SHCBP1L	10	0.833451	1.41712	0.41183	0.070954	5	2	0.471228	0.95545	16335	1380
ATG16L2	10	0.833451	1.41678	0.41183	0.070997	5	1	0.471228	0.95545	10302	1381
SNX18	10	0.833451	1.41674	0.41183	0.071002	5	2	0.471228	0.95545	16173	1382
AGAP11	10	0.462332	1.41643	0.66994	0.071044	4	2	0.697644	0.95545	17651	1383
FAM209B	10	1.3387	1.41622	0.18442	0.07107	6	1	0.4379	0.95545	6718	1384
RPUSD1	18	1.69982	1.41599	0.095027	0.071102	10	3	0.4379	0.95545	2753	1385
CNIH2	20	1.33845	1.41528	0.18449	0.071208	10	2	0.4379	0.95545	7850	1386
CLDN4	10	0.833451	1.41518	0.41183	0.07122	5	2	0.471228	0.95545	14049	1387
KIR3DL3	10	0.833451	1.41514	0.41183	0.071231	5	1	0.471228	0.95545	13666	1388
SDCBP2	10	0.833451	1.41431	0.41183	0.071334	5	2	0.471228	0.95545	10535	1389
FUT5	5	0.794931	1.41362	0.43648	0.071414	3	1	0.496996	0.95545	16632	1390
WDHD1	8	2.05336	1.41359	0.049577	0.07142	2	2	0.4379	0.95545	803	1391
KIAA0247	10	1.3387	1.4135	0.18442	0.071434	6	2	0.4379	0.95545	6504	1392
TRIM46	10	0.833451	1.41331	0.41183	0.071462	5	2	0.471228	0.95545	15046	1393
AADACL2	10	0.833451	1.41297	0.41183	0.071513	5	1	0.471228	0.95545	11493	1394
SCYL2	8	0.720401	1.41291	0.48025	0.07152	4	2	0.541733	0.95545	16763	1395
CRB2	20	1.78904	1.41203	0.080698	0.071638	11	3	0.4379	0.95545	2627	1396
C8orf76	10	0.833451	1.41189	0.41183	0.071657	5	2	0.471228	0.95545	14517	1397
HMGXB3	7	0.90879	1.41167	0.36627	0.071677	4	2	0.471228	0.95545	8583	1398
FBXO46	10	1.3387	1.41152	0.18442	0.071701	6	2	0.4379	0.95545	6129	1399
C17orf58	10	0.833451	1.41135	0.41183	0.071732	5	1	0.471228	0.95545	10276	1400
PPP1R3D	8	0.130422	1.41083	0.91658	0.071803	2	2	0.923743	0.95545	18798	1401
SPINK8	10	0.833451	1.41081	0.41183	0.071805	5	1	0.471228	0.95545	14054	1402
EXOC5	7	0.176402	1.40994	0.88495	0.071913	2	1	0.893385	0.95545	18764	1403
POU4F3	10	1.3387	1.40974	0.18442	0.071939	6	1	0.4379	0.95545	6116	1404
DAK	9	0.575723	1.40897	0.57904	0.072045	4	2	0.641675	0.95545	17107	1405
TAX1BP3	8	0.0264196	1.40765	0.98335	0.072227	1	1	0.984648	0.95545	18935	1406
ZNF480	10	0.833451	1.40759	0.41183	0.072232	5	1	0.471228	0.95545	9985	1407
FAHD2B	10	1.3387	1.40706	0.18442	0.072304	6	1	0.4379	0.95545	3911	1408
LHFPL1	10	0.833451	1.40657	0.41183	0.072376	5	2	0.471228	0.95545	9491	1409
VPS11	10	0.833451	1.40615	0.41183	0.072442	5	2	0.471228	0.95545	12841	1410
CEP120	10	1.3387	1.40599	0.18442	0.072466	6	1	0.4379	0.95545	3435	1411
KHDRBS2	10	0.462332	1.40577	0.66994	0.072496	4	2	0.697644	0.95545	17866	1412
BTBD18	17	0.659516	1.4055	0.51988	0.072536	7	3	0.584767	0.95545	16855	1413
FAM3B	10	1.3387	1.40546	0.18442	0.072541	6	2	0.4379	0.95545	3945	1414
STK40	10	0.833451	1.40546	0.41183	0.072542	5	2	0.471228	0.95545	10919	1415
PATL2	17	0.99512	1.40531	0.31959	0.072563	8	3	0.471228	0.95545	8464	1416
CFP	10	0.833451	1.40493	0.41183	0.07261	5	1	0.471228	0.95545	10448	1417
PIBF1	8	0.353626	1.40465	0.74903	0.072654	3	2	0.771241	0.95545	18337	1418
ATP8A2	10	0.833451	1.40431	0.41183	0.072705	5	2	0.471228	0.95545	15624	1419
MANEA	10	1.3387	1.40386	0.18442	0.072772	6	1	0.4379	0.95545	5420	1420
BABAM1	10	0.833451	1.40362	0.41183	0.072804	5	2	0.471228	0.95545	13538	1421
SH3BGR	20	1.78904	1.4035	0.080698	0.072823	11	2	0.4379	0.95545	2327	1422
2021-09-15	8	0.353626	1.40338	0.74903	0.072845	3	2	0.771241	0.95545	18314	1423
SLC25A53	10	0.833451	1.40334	0.41183	0.07285	5	1	0.471228	0.95545	16471	1424
GAS2	30	1.79934	1.40285	0.079152	0.072911	15	2	0.4379	0.95545	2298	1425
KANSL2	10	0.833451	1.40281	0.41183	0.072916	5	1	0.471228	0.95545	9055	1426
GNG2	10	0.833451	1.40228	0.41183	0.073002	5	1	0.471228	0.95545	14639	1427
TMTC3	7	0.176402	1.40126	0.88495	0.073148	2	2	0.893385	0.95545	18734	1428
SLC52A3	10	0.462332	1.40123	0.66994	0.073154	4	1	0.697644	0.95545	17426	1429
NOD1	10	0.833451	1.40112	0.41183	0.07317	5	2	0.471228	0.95545	14464	1430
ARHGEF38	10	0.833451	1.40071	0.41183	0.073224	5	1	0.471228	0.95545	15066	1431
ALG11	3	0.184455	1.40019	0.8796	0.073301	1	1	0.89092	0.95545	18705	1432
PITRM1	10	0.833451	1.40018	0.41183	0.073303	5	1	0.471228	0.95545	15306	1433
FOXF1	10	0.833451	1.39978	0.41183	0.073353	5	2	0.471228	0.95545	10410	1434
PDK4	10	1.3387	1.39966	0.18442	0.073367	6	2	0.4379	0.95545	4110	1435
CSNK1G1	10	0.833451	1.39914	0.41183	0.07343	5	1	0.471228	0.95545	10944	1436
C12orf76	10	0.833451	1.39861	0.41183	0.0735	5	1	0.471228	0.95545	12166	1437
CPNE6	10	0.833451	1.39808	0.41183	0.073562	5	1	0.471228	0.95545	16312	1438
COG4	8	0.353626	1.39804	0.74903	0.073569	3	2	0.771241	0.95545	18394	1439
SFMBT1	10	0.833451	1.3977	0.41183	0.073619	5	2	0.471228	0.95545	10309	1440
VIPR2	10	0.833451	1.39709	0.41183	0.073702	5	2	0.471228	0.95545	12359	1441
MAP1B	10	1.3387	1.39709	0.18442	0.073702	6	2	0.4379	0.95545	3255	1442
AADACL3	10	0.833451	1.39704	0.41183	0.073709	5	1	0.471228	0.95545	9087	1443
POTEM	10	1.3387	1.39674	0.18442	0.073751	6	2	0.4379	0.95545	4587	1444
SLAMF7	10	0.833451	1.39625	0.41183	0.073821	5	2	0.471228	0.95545	11017	1445
GPR19	20	2.3163	1.39546	0.029002	0.073928	12	3	0.4379	0.95545	595	1446
TLX1	7	0.176402	1.39477	0.88495	0.074036	2	2	0.893385	0.95545	18749	1447
C1R	10	1.46016	1.39437	0.14764	0.074105	6	2	0.4379	0.95545	3169	1448
DDX4	10	0.833451	1.39437	0.41183	0.074105	5	2	0.471228	0.95545	15044	1449
STX2	10	0.833451	1.39412	0.41183	0.074137	5	2	0.471228	0.95545	10969	1450
FAM156B	40	2.24076	1.39397	0.033863	0.074162	20	2	0.4379	0.95545	729	1451
HN1L	10	0.833451	1.39341	0.41183	0.074242	5	1	0.471228	0.95545	11116	1452
PKD2L2	10	1.3387	1.3934	0.18442	0.074243	6	2	0.4379	0.95545	3953	1453
METRNL	10	0.833451	1.3934	0.41183	0.074243	5	2	0.471228	0.95545	12752	1454
MTTP	10	0.833451	1.3934	0.41183	0.074243	5	2	0.471228	0.95545	9314	1455
MAPK13	20	1.33845	1.39331	0.18449	0.074255	10	3	0.4379	0.95545	7932	1456
TMC4	10	1.3387	1.3929	0.18442	0.074308	6	1	0.4379	0.95545	5477	1457
SERTAD2	10	0.833451	1.39267	0.41183	0.074339	5	2	0.471228	0.95545	10495	1458
MATK	10	0.833451	1.39238	0.41183	0.074388	5	1	0.471228	0.95545	11604	1459
TUBB6	10	0.833451	1.39207	0.41183	0.074438	5	2	0.471228	0.95545	12215	1460
ARHGEF18	10	0.833451	1.39207	0.41183	0.074438	5	2	0.471228	0.95545	15768	1461
PPAP2B	10	0.833451	1.39187	0.41183	0.07447	5	1	0.471228	0.95545	11491	1462
ARAF	10	1.3387	1.39136	0.18442	0.074546	6	1	0.4379	0.95545	4102	1463
EHD3	10	1.3387	1.39105	0.18442	0.074595	6	2	0.4379	0.95545	5198	1464
C1orf172	10	0.462332	1.39084	0.66994	0.074618	4	1	0.697644	0.95545	17448	1465
NHLRC1	10	1.3387	1.3908	0.18442	0.074622	6	2	0.4379	0.95545	7395	1466
KCNK12	10	0.833451	1.39045	0.41183	0.074666	5	2	0.471228	0.95545	14808	1467
REG1B	10	0.833451	1.39033	0.41183	0.074686	5	1	0.471228	0.95545	14208	1468
ZW10	10	0.833451	1.38996	0.41183	0.074736	5	2	0.471228	0.95545	9798	1469
SFXN4	10	1.3387	1.38981	0.18442	0.074758	6	1	0.4379	0.95545	4997	1470
PCDH17	10	0.833451	1.38972	0.41183	0.074771	5	2	0.471228	0.95545	14331	1471
TRPV4	10	0.833451	1.38936	0.41183	0.074824	5	2	0.471228	0.95545	14135	1472
APBB1	10	0.833451	1.3893	0.41183	0.074828	5	1	0.471228	0.95545	11310	1473
OR5K2	10	0.833451	1.38882	0.41183	0.074906	5	2	0.471228	0.95545	14189	1474
SETD2	10	0.833451	1.38879	0.41183	0.07491	5	1	0.471228	0.95545	10762	1475
GTF3C3	10	0.833451	1.38846	0.41183	0.074947	5	2	0.471228	0.95545	12056	1476
TNS1	10	1.3387	1.3881	0.18442	0.075	6	2	0.4379	0.95545	6081	1477
OR5T2	10	1.3387	1.3878	0.18442	0.075039	6	2	0.4379	0.95545	3798	1478
CHCHD6	10	0.833451	1.38777	0.41183	0.075042	5	2	0.471228	0.95545	15833	1479
SIGLEC12	10	2.50674	1.38726	0.019658	0.075111	7	1	0.4379	0.95545	437	1480
CADPS2	10	0.833451	1.38672	0.41183	0.075196	5	2	0.471228	0.95545	11192	1481
TNFAIP8L3	10	0.833451	1.38624	0.41183	0.075256	5	1	0.471228	0.95545	16111	1482
KIAA1143	7	0.458121	1.38583	0.67351	0.075316	3	2	0.697644	0.95545	18208	1483
SCGB3A1	10	1.3387	1.38574	0.18442	0.075327	6	1	0.4379	0.95545	6933	1484
GATAD1	10	0.833451	1.38541	0.41183	0.075376	5	2	0.471228	0.95545	11535	1485
THY1	10	1.99289	1.38492	0.05551	0.075435	7	2	0.4379	0.95545	1906	1486
CALCOCO1	10	0.833451	1.38445	0.41183	0.075511	5	2	0.471228	0.95545	15280	1487
ABCA3	10	0.833451	1.38445	0.41183	0.075511	5	2	0.471228	0.95545	9554	1488
C11orf71	7	0.176402	1.38438	0.88495	0.075517	2	2	0.893385	0.95545	18741	1489
FBXL19	10	0.833451	1.38391	0.41183	0.075579	5	2	0.471228	0.95545	14012	1490
CPXCR1	10	0.833451	1.38371	0.41183	0.075609	5	1	0.471228	0.95545	10027	1491
OR1D2	10	0.833451	1.38321	0.41183	0.075675	5	1	0.471228	0.95545	13746	1492
RGPD4	8	1.24892	1.38314	0.21363	0.075687	5	1	0.471228	0.95545	8047	1493
FSCN1	20	2.92427	1.38291	0.0084471	0.075718	13	1	0.4379	0.95545	116	1494
KATNB1	10	0.833451	1.38254	0.41183	0.075769	5	2	0.471228	0.95545	13840	1495
SIK3	10	0.833451	1.38183	0.41183	0.075876	5	2	0.471228	0.95545	9703	1496
KIAA0754	10	2.00678	1.38147	0.054145	0.075931	6	2	0.4379	0.95545	814	1497
HSD11B2	10	1.3387	1.38135	0.18442	0.075943	6	2	0.4379	0.95545	5832	1498
SNCAIP	10	0.833451	1.38117	0.41183	0.075969	5	2	0.471228	0.95545	13653	1499
ZC3HC1	10	0.833451	1.38034	0.41183	0.076083	5	2	0.471228	0.95545	12540	1500
CEP112	10	0.833451	1.3797	0.41183	0.076167	5	1	0.471228	0.95545	12978	1501
THAP6	9	0.274382	1.37947	0.81156	0.076201	3	2	0.828736	0.95545	18562	1502
PYGL	10	1.95695	1.37933	0.059221	0.076224	6	2	0.4379	0.95545	2157	1503
SEC24A	10	1.99289	1.3782	0.05551	0.076408	7	1	0.4379	0.95545	1174	1504
IKZF4	20	1.78904	1.37781	0.080698	0.076455	11	2	0.4379	0.95545	2610	1505
MRFAP1L1	10	0.833451	1.37726	0.41183	0.076532	5	2	0.471228	0.95545	13389	1506
ANKS4B	10	1.3387	1.37696	0.18442	0.076574	6	1	0.4379	0.95545	3719	1507
EPHX2	10	0.462332	1.37632	0.66994	0.076666	4	2	0.697644	0.95545	17640	1508
GPR111	10	0.833451	1.37621	0.41183	0.076683	5	1	0.471228	0.95545	11219	1509
FZD5	10	0.833451	1.3759	0.41183	0.076722	5	2	0.471228	0.95545	9180	1510
C10orf82	10	1.3387	1.3759	0.18442	0.076722	6	2	0.4379	0.95545	5916	1511
SLC22A16	10	1.3387	1.3759	0.18442	0.076722	6	2	0.4379	0.95545	6267	1512
COQ7	10	0.462332	1.37532	0.66994	0.076807	4	2	0.697644	0.95545	18065	1513
NELL1	10	0.833451	1.37473	0.41183	0.076904	5	1	0.471228	0.95545	12587	1514
SCYL3	10	1.3387	1.37461	0.18442	0.076925	6	2	0.4379	0.95545	6736	1515
CRYAA	20	1.33845	1.37394	0.18449	0.07703	10	3	0.4379	0.95545	7638	1516
SLC7A11	10	0.833451	1.37374	0.41183	0.077054	5	2	0.471228	0.95545	11556	1517
GRM3	10	1.3387	1.37337	0.18442	0.077102	6	2	0.4379	0.95545	7180	1518
PKHD1L1	10	1.3387	1.37337	0.18442	0.077102	6	2	0.4379	0.95545	5598	1519
CNTNAP5	10	0.833451	1.37337	0.41183	0.077102	5	2	0.471228	0.95545	16001	1520
CDCA7	10	1.3387	1.37325	0.18442	0.077123	6	1	0.4379	0.95545	6425	1521
BPIFB4	10	1.3387	1.37227	0.18442	0.077279	6	1	0.4379	0.95545	5618	1522
NOLC1	10	0.833451	1.37143	0.41183	0.077397	5	2	0.471228	0.95545	11682	1523
ANKRD30B	10	1.3387	1.37128	0.18442	0.077418	6	1	0.4379	0.95545	3847	1524
PLXNA4	10	0.833451	1.37079	0.41183	0.077493	5	1	0.471228	0.95545	15611	1525
CNPY4	5	0.794931	1.37061	0.43648	0.077522	3	1	0.496996	0.95545	16609	1526
MGP	10	0.833451	1.37038	0.41183	0.077555	5	2	0.471228	0.95545	16478	1527
ECD	9	1.13062	1.37013	0.25745	0.077596	4	2	0.471228	0.95545	8255	1528
SNTA1	10	0.462332	1.36982	0.66994	0.077636	4	1	0.697644	0.95545	17695	1529
INS	7	0.176402	1.36975	0.88495	0.077649	2	1	0.893385	0.95545	18739	1530
EMC3	16	1.14448	1.36925	0.25182	0.077725	8	1	0.471228	0.95545	8247	1531
C20orf197	10	1.99289	1.36909	0.05551	0.077751	7	2	0.4379	0.95545	2000	1532
GRIN3B	10	1.3387	1.36885	0.18442	0.07779	6	2	0.4379	0.95545	3829	1533
COL8A2	10	0.833451	1.36874	0.41183	0.077806	5	2	0.471228	0.95545	9835	1534
CD300E	10	0.833451	1.36836	0.41183	0.077862	5	1	0.471228	0.95545	9964	1535
PCOLCE	10	0.833451	1.36788	0.41183	0.077932	5	1	0.471228	0.95545	9924	1536
PGBD2	10	1.3387	1.36763	0.18442	0.077974	6	2	0.4379	0.95545	6088	1537
HDAC3	9	0.575723	1.36743	0.57904	0.078	4	2	0.641675	0.95545	16984	1538
NICN1	10	1.3387	1.36699	0.18442	0.078069	6	2	0.4379	0.95545	4581	1539
ACTL7A	10	1.3387	1.36691	0.18442	0.078079	6	1	0.4379	0.95545	7568	1540
CORO7-PAM16	4	0.462622	1.36681	0.66969	0.078097	2	1	0.697644	0.95545	17330	1541
PLIN2	20	1.78904	1.36607	0.080698	0.078221	11	3	0.4379	0.95545	2567	1542
STT3B	10	0.833451	1.36594	0.41183	0.078244	5	1	0.471228	0.95545	10361	1543
FAM91A1	10	0.833451	1.36545	0.41183	0.078322	5	1	0.471228	0.95545	12863	1544
PTPDC1	10	1.3387	1.36497	0.18442	0.078401	6	1	0.4379	0.95545	4554	1545
FUT8	10	1.3387	1.36449	0.18442	0.078476	6	1	0.4379	0.95545	4872	1546
TBC1D10C	10	0.833451	1.364	0.41183	0.078546	5	1	0.471228	0.95545	9220	1547
UTP15	8	0.353626	1.3638	0.74903	0.078567	3	2	0.771241	0.95545	18355	1548
ZNF804B	10	0.833451	1.36256	0.41183	0.078762	5	2	0.471228	0.95545	14853	1549
LRRIQ3	7	0.176402	1.36244	0.88495	0.078785	2	2	0.893385	0.95545	18744	1550
AMY2B	10	0.833451	1.36208	0.41183	0.078836	5	1	0.471228	0.95545	12549	1551
SLC12A1	17	1.91887	1.36108	0.063581	0.078984	10	2	0.4379	0.95545	2272	1552
TACC3	19	0.752985	1.36083	0.46034	0.079023	8	1	0.523569	0.95545	16672	1553
TTC5	10	0.833451	1.36065	0.41183	0.079056	5	2	0.471228	0.95545	10882	1554
TNIK	10	0.833451	1.36049	0.41183	0.079087	5	2	0.471228	0.95545	16044	1555
GGCT	10	0.833451	1.36017	0.41183	0.079147	5	1	0.471228	0.95545	13888	1556
NMRK1	7	0.176402	1.35994	0.88495	0.079189	2	1	0.893385	0.95545	18775	1557
GSDMD	10	0.833451	1.35974	0.41183	0.079225	5	2	0.471228	0.95545	9088	1558
MED29	6	0.598824	1.35925	0.56206	0.079316	3	1	0.627817	0.95545	16900	1559
AVPI1	10	0.833451	1.35922	0.41183	0.079325	5	1	0.471228	0.95545	12533	1560
PTER	10	0.462332	1.35874	0.66994	0.079405	4	2	0.697644	0.95545	17840	1561
NDUFAF5	7	0.90879	1.35843	0.36627	0.079448	4	2	0.471228	0.95545	8579	1562
KANSL1	10	1.3387	1.35827	0.18442	0.079472	6	1	0.4379	0.95545	6939	1563
FAM57A	10	0.833451	1.35801	0.41183	0.079513	5	2	0.471228	0.95545	13881	1564
TMEM175	8	0.720401	1.35742	0.48025	0.079601	4	2	0.541733	0.95545	16746	1565
PARL	10	0.462332	1.35708	0.66994	0.079653	4	1	0.697644	0.95545	17544	1566
GPR85	10	0.462332	1.35708	0.66994	0.079653	4	1	0.697644	0.95545	17766	1567
BBOX1	20	0.9613	1.35658	0.33723	0.079721	9	3	0.471228	0.95545	8489	1568
CR2	10	0.833451	1.35637	0.41183	0.079752	5	1	0.471228	0.95545	10935	1569
LRIT1	10	0.462332	1.35611	0.66994	0.079787	4	2	0.697644	0.95545	17911	1570
JAZF1	10	0.833451	1.35591	0.41183	0.07982	5	1	0.471228	0.95545	16284	1571
TMEM256	7	0.458121	1.35551	0.67351	0.079878	3	2	0.697644	0.95545	18245	1572
HENMT1	10	0.833451	1.35485	0.41183	0.079977	5	2	0.471228	0.95545	13235	1573
ERBB2	10	0.833451	1.35449	0.41183	0.080027	5	1	0.471228	0.95545	12896	1574
TRA2A	20	1.33845	1.35389	0.18449	0.080115	10	3	0.4379	0.95545	7807	1575
LONP2	20	0.9613	1.35241	0.33723	0.08034	9	3	0.471228	0.95545	8491	1576
DKK4	10	0.833451	1.35239	0.41183	0.080342	5	2	0.471228	0.95545	14278	1577
RMI2	10	0.833451	1.35215	0.41183	0.080386	5	1	0.471228	0.95545	12544	1578
TTC32	10	0.833451	1.35188	0.41183	0.080431	5	2	0.471228	0.95545	12835	1579
ANP32B	10	1.3387	1.35165	0.18442	0.080466	6	2	0.4379	0.95545	6536	1580
OR8U8	6	2.17782	1.35131	0.038536	0.080513	4	1	0.4379	0.95545	770	1581
HIVEP3	13	0.241898	1.35123	0.83862	0.080523	4	2	0.854961	0.95545	18572	1582
ARSI	10	0.833451	1.35098	0.41183	0.080563	5	1	0.471228	0.95545	12372	1583
HACE1	10	0.462332	1.35091	0.66994	0.080575	4	2	0.697644	0.95545	17393	1584
SLC5A10	10	1.3387	1.35029	0.18442	0.080682	6	2	0.4379	0.95545	4552	1585
PLXNB1	10	1.3387	1.35028	0.18442	0.080683	6	1	0.4379	0.95545	4491	1586
C19orf52	8	0.130422	1.35018	0.91658	0.080708	2	2	0.923743	0.95545	18814	1587
LPPR3	10	1.46016	1.34981	0.14764	0.080767	6	1	0.4379	0.95545	3003	1588
TBC1D10A	10	0.833451	1.34955	0.41183	0.080806	5	2	0.471228	0.95545	11134	1589
NAP1L2	10	1.3387	1.34934	0.18442	0.080838	6	1	0.4379	0.95545	6454	1590
LSP1	10	0.833451	1.34921	0.41183	0.080858	5	2	0.471228	0.95545	16310	1591
LBH	10	1.3387	1.34888	0.18442	0.080911	6	1	0.4379	0.95545	7301	1592
C5orf15	10	1.3387	1.34801	0.18442	0.081046	6	2	0.4379	0.95545	5007	1593
KCNK17	10	0.833451	1.34796	0.41183	0.081055	5	1	0.471228	0.95545	8953	1594
PTPRG	10	0.84206	1.34749	0.40638	0.081122	5	1	0.471228	0.95545	8705	1595
ZNF430	10	0.833451	1.34727	0.41183	0.081154	5	2	0.471228	0.95545	16559	1596
RRAS2	10	0.462332	1.34657	0.66994	0.081278	4	1	0.697644	0.95545	17384	1597
TMEM230	10	0.462332	1.34608	0.66994	0.08134	4	2	0.697644	0.95545	17433	1598
RPAP1	10	0.833451	1.34586	0.41183	0.08137	5	2	0.471228	0.95545	12570	1599
MAGI1	10	0.833451	1.34519	0.41183	0.081492	5	1	0.471228	0.95545	11041	1600
CA9	10	0.833451	1.34473	0.41183	0.081563	5	1	0.471228	0.95545	11986	1601
SNF8	10	1.3387	1.34439	0.18442	0.081613	6	2	0.4379	0.95545	6638	1602
FGF7	10	1.3387	1.34427	0.18442	0.081629	6	1	0.4379	0.95545	4863	1603
SYCP2L	10	0.462332	1.34383	0.66994	0.0817	4	2	0.697644	0.95545	17621	1604
GABRD	10	0.833451	1.34381	0.41183	0.081704	5	2	0.471228	0.95545	9568	1605
DPF1	20	1.78904	1.34375	0.080698	0.081714	11	2	0.4379	0.95545	2557	1606
AMMECR1	10	0.833451	1.34365	0.41183	0.081728	5	2	0.471228	0.95545	12476	1607
LHFP	10	0.833451	1.34343	0.41183	0.081761	5	2	0.471228	0.95545	9007	1608
RAB41	10	1.99289	1.34335	0.05551	0.081775	7	1	0.4379	0.95545	1534	1609
MVB12B	10	1.99289	1.34326	0.05551	0.081788	7	2	0.4379	0.95545	1109	1610
PIGY	8	0.720401	1.34323	0.48025	0.081791	4	2	0.541733	0.95545	16690	1611
UBXN10	10	1.46016	1.34289	0.14764	0.081835	5	2	0.4379	0.95545	3181	1612
SLC5A9	10	0.833451	1.34287	0.41183	0.081838	5	2	0.471228	0.95545	8921	1613
FIG4	8	0.353626	1.3426	0.74903	0.08188	3	2	0.771241	0.95545	18356	1614
ATP5J	8	0.720401	1.34251	0.48025	0.081895	4	2	0.541733	0.95545	16769	1615
GRAMD2	10	0.833451	1.34198	0.41183	0.081989	5	1	0.471228	0.95545	16238	1616
ODF3L2	10	0.833451	1.34129	0.41183	0.08209	5	2	0.471228	0.95545	11821	1617
PRDM5	10	1.3387	1.34106	0.18442	0.082133	6	2	0.4379	0.95545	5799	1618
BFSP1	20	2.3163	1.34102	0.029002	0.082143	12	2	0.4379	0.95545	517	1619
VGLL2	10	0.833451	1.3397	0.41183	0.082338	5	1	0.471228	0.95545	15801	1620
ARAP1	20	1.33845	1.33943	0.18449	0.082382	10	2	0.4379	0.95545	7690	1621
NPTN	10	1.3387	1.33876	0.18442	0.082483	6	2	0.4379	0.95545	5436	1622
WDR17	10	1.3387	1.33876	0.18442	0.082483	6	2	0.4379	0.95545	3885	1623
AOC3	10	0.462332	1.33788	0.66994	0.082618	4	2	0.697644	0.95545	18043	1624
ACOT8	8	0.720401	1.33751	0.48025	0.08268	4	2	0.541733	0.95545	16743	1625
DMRTC1B	10	1.3387	1.33731	0.18442	0.082712	6	2	0.4379	0.95545	6411	1626
OR52N1	10	0.833451	1.33699	0.41183	0.082764	5	1	0.471228	0.95545	11525	1627
PRSS33	20	1.78904	1.33695	0.080698	0.082769	11	2	0.4379	0.95545	2540	1628
PTPRT	10	1.3387	1.33653	0.18442	0.082831	6	1	0.4379	0.95545	7251	1629
PDE4A	20	1.33845	1.33636	0.18449	0.082855	10	2	0.4379	0.95545	7936	1630
ANKRD13C	8	0.353626	1.33586	0.74903	0.082928	3	2	0.771241	0.95545	18369	1631
DPCR1	10	1.3387	1.33485	0.18442	0.083097	6	2	0.4379	0.95545	5479	1632
AMPD2	20	1.78904	1.33457	0.080698	0.083146	11	1	0.4379	0.95545	2401	1633
BMP3	10	0.833451	1.33384	0.41183	0.083269	5	1	0.471228	0.95545	10230	1634
SOX5	20	2.3163	1.33343	0.029002	0.083337	12	3	0.4379	0.95545	557	1635
ZDHHC11	10	0.833451	1.33339	0.41183	0.083341	5	2	0.471228	0.95545	9754	1636
GTF3C6	10	1.3387	1.3325	0.18442	0.083493	6	1	0.4379	0.95545	3738	1637
ELAC2	10	0.833451	1.33205	0.41183	0.083575	5	1	0.471228	0.95545	15335	1638
C1orf194	18	1.69982	1.33188	0.095027	0.083602	10	2	0.4379	0.95545	2749	1639
FBXO16	10	1.3387	1.33116	0.18442	0.083735	6	2	0.4379	0.95545	6867	1640
HYKK	10	0.833451	1.33058	0.41183	0.083822	5	2	0.471228	0.95545	12691	1641
SEMA7A	10	1.3387	1.33058	0.18442	0.083822	6	2	0.4379	0.95545	4450	1642
TSPAN1	20	1.33845	1.33014	0.18449	0.083892	10	3	0.4379	0.95545	7854	1643
ZNF23	20	1.78904	1.33012	0.080698	0.083897	11	1	0.4379	0.95545	2721	1644
CCDC173	8	0.720401	1.33006	0.48025	0.083905	4	2	0.541733	0.95545	16712	1645
RPS16	10	0.833451	1.32983	0.41183	0.083946	5	1	0.471228	0.95545	12283	1646
CMTM7	10	0.833451	1.32969	0.41183	0.083968	5	2	0.471228	0.95545	10352	1647
KCTD17	10	0.833451	1.32938	0.41183	0.084006	5	1	0.471228	0.95545	16195	1648
ENTHD1	10	0.833451	1.32895	0.41183	0.084071	5	1	0.471228	0.95545	12071	1649
POLR3K	8	0.130422	1.32856	0.91658	0.084123	2	1	0.923743	0.95545	18797	1650
GPR89A	7	0.176402	1.32855	0.88495	0.084123	2	1	0.893385	0.95545	18769	1651
SPINK7	10	0.833451	1.3285	0.41183	0.084133	5	1	0.471228	0.95545	14811	1652
GOLPH3	10	0.833451	1.3282	0.41183	0.084182	5	2	0.471228	0.95545	13567	1653
MB21D1	10	1.3387	1.32806	0.18442	0.084203	6	1	0.4379	0.95545	4090	1654
CHI3L1	10	0.833451	1.32762	0.41183	0.084279	5	1	0.471228	0.95545	12572	1655
RCN1	10	2.50674	1.32738	0.019658	0.084315	6	2	0.4379	0.95545	443	1656
RUFY4	10	0.833451	1.32718	0.41183	0.084337	5	1	0.471228	0.95545	9748	1657
DHX38	9	0.274382	1.32691	0.81156	0.084379	3	2	0.828736	0.95545	18499	1658
TNFRSF12A	10	0.833451	1.32674	0.41183	0.084404	5	1	0.471228	0.95545	13000	1659
TMEM178A	10	0.462332	1.32655	0.66994	0.084443	4	2	0.697644	0.95545	17565	1660
UBXN4	10	0.833451	1.32632	0.41183	0.084478	5	2	0.471228	0.95545	11749	1661
UQCC1	10	0.833451	1.32586	0.41183	0.084554	5	1	0.471228	0.95545	10911	1662
TMCO4	10	0.833451	1.32533	0.41183	0.084638	5	2	0.471228	0.95545	15215	1663
BACE2	10	0.833451	1.32511	0.41183	0.084681	5	2	0.471228	0.95545	15428	1664
TRIM24	10	1.3387	1.32498	0.18442	0.084703	6	1	0.4379	0.95545	3588	1665
C19orf47	19	1.09276	1.32496	0.27352	0.084705	9	3	0.471228	0.95545	8273	1666
RPAIN	8	1.33714	1.32485	0.18492	0.084725	4	1	0.4387	0.95545	7992	1667
HSD3B1	10	0.833451	1.32462	0.41183	0.084762	5	2	0.471228	0.95545	13498	1668
B4GALT6	10	0.833451	1.32454	0.41183	0.08478	5	1	0.471228	0.95545	11932	1669
PFKFB2	10	1.3387	1.32429	0.18442	0.084821	6	2	0.4379	0.95545	5268	1670
PAQR5	10	0.462332	1.3241	0.66994	0.084854	4	2	0.697644	0.95545	17510	1671
FAM53C	10	0.833451	1.32367	0.41183	0.084923	5	1	0.471228	0.95545	12771	1672
LRRC25	10	1.3387	1.32325	0.18442	0.084992	6	2	0.4379	0.95545	4761	1673
C6orf141	10	1.3387	1.32259	0.18442	0.085106	6	2	0.4379	0.95545	6859	1674
PPIL2	10	0.833451	1.32259	0.41183	0.085106	5	2	0.471228	0.95545	14699	1675
RASSF5	10	0.833451	1.32232	0.41183	0.085161	5	2	0.471228	0.95545	10036	1676
FAM212B	18	1.24242	1.3223	0.21583	0.085164	9	3	0.471228	0.95545	8145	1677
XXYLT1	10	1.3387	1.32205	0.18442	0.085208	6	2	0.4379	0.95545	4792	1678
TOP1MT	10	1.46016	1.32149	0.14764	0.085295	6	1	0.4379	0.95545	3053	1679
RHPN1	10	0.833451	1.32112	0.41183	0.085355	5	2	0.471228	0.95545	12867	1680
SNX6	10	0.833451	1.32105	0.41183	0.085361	5	1	0.471228	0.95545	11166	1681
STAU2	10	0.462332	1.32063	0.66994	0.085436	4	2	0.697644	0.95545	17726	1682
NEFL	10	0.833451	1.32062	0.41183	0.085437	5	1	0.471228	0.95545	12047	1683
EXOC8	6	0.240068	1.32044	0.84017	0.085467	2	1	0.854961	0.95545	18598	1684
ATF1	10	0.833451	1.32019	0.41183	0.085509	5	1	0.471228	0.95545	9231	1685
KRT6A	20	1.78904	1.3198	0.080698	0.085568	11	3	0.4379	0.95545	2577	1686
ZBED3	10	1.3387	1.31932	0.18442	0.085652	6	1	0.4379	0.95545	6917	1687
PCYT1A	10	1.99289	1.31931	0.05551	0.085654	7	2	0.4379	0.95545	1358	1688
ARSE	10	0.833451	1.31889	0.41183	0.085709	5	1	0.471228	0.95545	9311	1689
TFF1	10	0.833451	1.31801	0.41183	0.085859	5	2	0.471228	0.95545	12812	1690
SPTLC2	10	1.99289	1.31759	0.05551	0.085925	7	1	0.4379	0.95545	1823	1691
AFMID	7	0.90879	1.31723	0.36627	0.085991	4	1	0.471228	0.95545	8612	1692
ABCB8	10	0.833451	1.31717	0.41183	0.085999	5	1	0.471228	0.95545	14044	1693
ARMC6	8	0.720401	1.31701	0.48025	0.08603	4	2	0.541733	0.95545	16766	1694
ERGIC3	10	1.46016	1.31697	0.14764	0.086037	6	2	0.4379	0.95545	3051	1695
PDLIM7	20	1.33845	1.31619	0.18449	0.086165	10	2	0.4379	0.95545	7756	1696
IMPA2	10	1.3387	1.31588	0.18442	0.086221	6	1	0.4379	0.95545	4057	1697
C6orf7	10	0.833451	1.3148	0.41183	0.086394	5	1	0.471228	0.95545	10847	1698
SEC14L5	10	0.833451	1.31417	0.41183	0.08649	5	1	0.471228	0.95545	9243	1699
TM4SF1	10	0.833451	1.3141	0.41183	0.086504	5	2	0.471228	0.95545	13813	1700
WIPI1	10	0.833451	1.31374	0.41183	0.086577	5	1	0.471228	0.95545	12990	1701
RNF145	20	2.3163	1.31363	0.029002	0.086595	12	1	0.4379	0.95545	563	1702
BBS7	10	1.99289	1.31331	0.05551	0.086648	7	1	0.4379	0.95545	961	1703
ZNF655	8	0.130422	1.31317	0.91658	0.086676	2	2	0.923743	0.95545	18784	1704
CCDC67	10	0.833451	1.3128	0.41183	0.086739	5	2	0.471228	0.95545	14850	1705
DUSP13	10	0.462332	1.31246	0.66994	0.086793	4	1	0.697644	0.95545	17358	1706
ITPR1	10	0.833451	1.31215	0.41183	0.086843	5	2	0.471228	0.95545	9382	1707
CSTF3	10	1.3387	1.31203	0.18442	0.086866	6	1	0.4379	0.95545	6700	1708
NOTCH2	8	1.55555	1.31179	0.1239	0.086908	3	2	0.4379	0.95545	2823	1709
TRIM3	10	1.3387	1.31167	0.18442	0.086926	6	2	0.4379	0.95545	5570	1710
IGSF3	10	1.3387	1.31162	0.18442	0.086934	6	1	0.4379	0.95545	3475	1711
PHTF2	6	0.240068	1.31141	0.84017	0.086971	2	1	0.854961	0.95545	18575	1712
NDUFAF7	8	0.130422	1.31128	0.91658	0.086991	2	2	0.923743	0.95545	18799	1713
MKX	20	2.3163	1.31127	0.029002	0.086993	12	2	0.4379	0.95545	639	1714
CDCA7L	10	1.99289	1.31119	0.05551	0.087007	7	1	0.4379	0.95545	1592	1715
CCDC12	20	1.33845	1.31108	0.18449	0.087026	10	1	0.4379	0.95545	7830	1716
KCNB1	10	1.3387	1.30992	0.18442	0.087218	6	1	0.4379	0.95545	6752	1717
CPLX2	20	1.33845	1.30964	0.18449	0.087269	10	3	0.4379	0.95545	7987	1718
OTOGL	10	0.833451	1.30956	0.41183	0.087278	5	2	0.471228	0.95545	14583	1719
KLHDC8B	10	0.833451	1.30949	0.41183	0.087289	5	1	0.471228	0.95545	9771	1720
DNAH8	20	1.78904	1.3094	0.080698	0.087313	11	2	0.4379	0.95545	2697	1721
OR5M8	10	1.99289	1.30908	0.05551	0.087364	7	1	0.4379	0.95545	926	1722
BAHCC1	10	0.833451	1.30865	0.41183	0.087426	5	1	0.471228	0.95545	14972	1723
HOXD1	10	1.99289	1.3086	0.05551	0.08743	7	2	0.4379	0.95545	879	1724
SLC9C2	10	0.833451	1.30806	0.41183	0.087526	5	2	0.471228	0.95545	12211	1725
IAPP	10	0.833451	1.30806	0.41183	0.087526	5	2	0.471228	0.95545	15074	1726
GHSR	10	0.833451	1.30758	0.41183	0.087612	5	2	0.471228	0.95545	14198	1727
LOC100129361	10	1.3387	1.30697	0.18442	0.087729	6	1	0.4379	0.95545	3591	1728
TP53TG5	7	0.90879	1.30636	0.36627	0.087836	4	1	0.471228	0.95545	8586	1729
ASRGL1	10	1.99289	1.30634	0.05551	0.087838	7	1	0.4379	0.95545	1829	1730
LOC152586	10	0.833451	1.30634	0.41183	0.087838	5	1	0.471228	0.95545	13636	1731
MOXD1	10	1.3387	1.30571	0.18442	0.08795	6	1	0.4379	0.95545	4857	1732
C10orf32	10	1.3387	1.30533	0.18442	0.088017	6	2	0.4379	0.95545	3837	1733
ZNF208	10	1.99289	1.30488	0.05551	0.088092	7	1	0.4379	0.95545	1445	1734
ESM1	10	1.3387	1.30446	0.18442	0.088166	6	1	0.4379	0.95545	7149	1735
RAB5A	9	0.471302	1.30436	0.66232	0.088179	3	1	0.697644	0.95545	17296	1736
SLC8A1	20	0.9613	1.30434	0.33723	0.088182	9	2	0.471228	0.95545	8492	1737
VAPA	10	0.833451	1.30405	0.41183	0.08823	5	1	0.471228	0.95545	9507	1738
SAMD5	10	0.833451	1.304	0.41183	0.088235	5	2	0.471228	0.95545	9505	1739
ACOX3	17	0.218884	1.30391	0.85779	0.088248	5	3	0.872845	0.95545	18635	1740
NRAS	10	0.462332	1.30373	0.66994	0.088279	4	2	0.697644	0.95545	17493	1741
POC1B	8	0.353626	1.30364	0.74903	0.088298	3	1	0.771241	0.95545	18348	1742
TREH	10	1.3387	1.30321	0.18442	0.088376	6	1	0.4379	0.95545	4507	1743
DCP1A	10	0.833451	1.30321	0.41183	0.088376	5	1	0.471228	0.95545	13674	1744
SGPP1	10	2.23136	1.30299	0.034522	0.088411	7	2	0.4379	0.95545	739	1745
RAB33A	10	0.833451	1.30299	0.41183	0.088411	5	2	0.471228	0.95545	12787	1746
RAB3IP	10	0.833451	1.30238	0.41183	0.088519	5	1	0.471228	0.95545	12901	1747
ZSCAN9	10	0.833451	1.30203	0.41183	0.088587	5	2	0.471228	0.95545	9556	1748
PNCK	10	1.3387	1.30203	0.18442	0.088587	6	2	0.4379	0.95545	3616	1749
CMIP	10	0.833451	1.30176	0.41183	0.088634	5	2	0.471228	0.95545	13207	1750
LRRC8A	8	0.720401	1.30146	0.48025	0.088689	4	2	0.541733	0.95545	16703	1751
ELOVL4	10	0.833451	1.30113	0.41183	0.088741	5	1	0.471228	0.95545	11214	1752
DHRS9	10	0.833451	1.30073	0.41183	0.088815	5	1	0.471228	0.95545	15079	1753
NAGK	10	0.833451	1.30031	0.41183	0.088887	5	1	0.471228	0.95545	9879	1754
ZNF761	10	0.833451	1.29975	0.41183	0.088978	5	2	0.471228	0.95545	8740	1755
FAM120A	8	1.17994	1.29952	0.23814	0.089009	4	2	0.471228	0.95545	8169	1756
INO80B	10	1.46016	1.29949	0.14764	0.089018	6	1	0.4379	0.95545	3082	1757
LOC100506388	10	0.833451	1.29948	0.41183	0.089019	5	2	0.471228	0.95545	10609	1758
PANK2	10	0.833451	1.29866	0.41183	0.08916	5	1	0.471228	0.95545	15078	1759
EFCAB11	10	0.833451	1.29853	0.41183	0.089183	5	2	0.471228	0.95545	16273	1760
POLD3	10	1.3387	1.29853	0.18442	0.089183	6	2	0.4379	0.95545	3777	1761
ZNF141	10	0.833451	1.29784	0.41183	0.089311	5	1	0.471228	0.95545	14999	1762
AADACL4	10	1.99289	1.29743	0.05551	0.089382	7	1	0.4379	0.95545	1549	1763
SCRN1	10	0.833451	1.29731	0.41183	0.089407	5	2	0.471228	0.95545	14320	1764
TAF12	10	0.833451	1.2971	0.41183	0.089438	5	2	0.471228	0.95545	12482	1765
LGALS7B	10	0.833451	1.29702	0.41183	0.089452	5	1	0.471228	0.95545	12256	1766
PRSS1	20	2.3163	1.29696	0.029002	0.089457	12	2	0.4379	0.95545	671	1767
RNF115	8	0.353626	1.29686	0.74903	0.089475	3	2	0.771241	0.95545	18384	1768
PPP2R5A	10	3.39249	1.29667	0.0031441	0.089517	8	2	0.4379	0.95545	66	1769
PRG2	10	0.833451	1.29641	0.41183	0.089569	5	2	0.471228	0.95545	16058	1770
MOGAT2	10	0.833451	1.2962	0.41183	0.089604	5	1	0.471228	0.95545	14767	1771
NEFH	10	0.833451	1.29609	0.41183	0.089617	5	2	0.471228	0.95545	9351	1772
ANKRD36	9	0.575723	1.29606	0.57904	0.089621	4	2	0.641675	0.95545	17065	1773
RBM39	10	0.833451	1.29567	0.41183	0.089686	5	2	0.471228	0.95545	10975	1774
NPM3	10	0.833451	1.29477	0.41183	0.089849	5	1	0.471228	0.95545	15906	1775
C1orf173	10	0.833451	1.29477	0.41183	0.089849	5	1	0.471228	0.95545	15035	1776
CCDC18	8	0.0264196	1.2946	0.98335	0.089876	1	2	0.984648	0.95545	18931	1777
CCL3L3	5	0.794931	1.29459	0.43648	0.089879	3	1	0.496996	0.95545	16637	1778
SLC38A7	10	0.833451	1.29409	0.41183	0.089963	5	2	0.471228	0.95545	12440	1779
ABCA9	10	0.833451	1.29373	0.41183	0.090033	5	2	0.471228	0.95545	12350	1780
GPR123	10	0.833451	1.29362	0.41183	0.090049	5	2	0.471228	0.95545	11587	1781
CCL2	10	0.833451	1.29346	0.41183	0.09007	5	2	0.471228	0.95545	12802	1782
MRPL48	10	0.833451	1.29335	0.41183	0.090092	5	1	0.471228	0.95545	15965	1783
SLC6A4	10	0.84206	1.29294	0.40638	0.090161	5	2	0.471228	0.95545	8689	1784
UNC79	8	0.353626	1.29279	0.74903	0.090194	3	1	0.771241	0.95545	18361	1785
FZD2	10	1.3387	1.29273	0.18442	0.090206	6	2	0.4379	0.95545	3999	1786
FAM71E1	6	1.16215	1.29245	0.2449	0.09026	4	1	0.471228	0.95545	8215	1787
FOXK1	10	0.833451	1.2923	0.41183	0.090283	5	2	0.471228	0.95545	16147	1788
CAMKMT	9	0.575723	1.29224	0.57904	0.090295	4	2	0.641675	0.95545	17080	1789
SEMA5A	10	1.3387	1.29213	0.18442	0.090316	6	1	0.4379	0.95545	3853	1790
TVP23C-CDRT4	6	1.16215	1.29123	0.2449	0.090464	4	1	0.471228	0.95545	8210	1791
SETDB1	10	0.833451	1.29121	0.41183	0.090467	5	2	0.471228	0.95545	15815	1792
TRIM15	10	1.46016	1.29099	0.14764	0.0905	6	2	0.4379	0.95545	3081	1793
SNX22	10	0.462332	1.29052	0.66994	0.090592	4	1	0.697644	0.95545	17684	1794
FAM129A	10	0.833451	1.29026	0.41183	0.09065	5	2	0.471228	0.95545	9014	1795
CHRM2	10	1.95695	1.29011	0.059221	0.090683	6	1	0.4379	0.95545	2135	1796
C1orf185	10	1.3387	1.29005	0.18442	0.090694	6	2	0.4379	0.95545	5400	1797
RD3L	10	1.3387	1.28974	0.18442	0.090751	6	2	0.4379	0.95545	6696	1798
KNOP1	9	0.575723	1.2897	0.57904	0.09076	4	2	0.641675	0.95545	16996	1799
PRKAR1B	20	1.33845	1.28966	0.18449	0.090768	10	1	0.4379	0.95545	7803	1800
HSPB7	10	0.833451	1.28931	0.41183	0.090827	5	1	0.471228	0.95545	11584	1801
ZNF426	10	0.833451	1.28927	0.41183	0.090834	5	2	0.471228	0.95545	12883	1802
CSNK1A1L	10	1.95695	1.2889	0.059221	0.090893	6	1	0.4379	0.95545	2185	1803
STX7	10	1.3387	1.2881	0.18442	0.091032	6	1	0.4379	0.95545	5564	1804
IKBKAP	8	0.720401	1.2878	0.48025	0.091083	4	2	0.541733	0.95545	16708	1805
PLCB2	10	0.213476	1.2876	0.86113	0.091113	3	2	0.87315	0.95545	18695	1806
BRIX1	8	0.353626	1.28722	0.74903	0.091167	3	2	0.771241	0.95545	18316	1807
CEBPG	10	0.833451	1.2869	0.41183	0.091229	5	1	0.471228	0.95545	10179	1808
WDR82	10	0.462332	1.28682	0.66994	0.091247	4	2	0.697644	0.95545	17420	1809
NTHL1	10	0.462332	1.2865	0.66994	0.091304	4	1	0.697644	0.95545	18016	1810
HTR7	10	0.833451	1.28645	0.41183	0.091316	5	2	0.471228	0.95545	11324	1811
CHAF1B	10	0.833451	1.28591	0.41183	0.091421	5	1	0.471228	0.95545	13730	1812
SPSB4	10	1.3387	1.28591	0.18442	0.091421	6	1	0.4379	0.95545	7046	1813
FRMD4A	30	1.42172	1.28575	0.15829	0.091453	14	3	0.4379	0.95545	3201	1814
THADA	10	0.833451	1.28552	0.41183	0.091499	5	2	0.471228	0.95545	11536	1815
C12orf60	8	0.720401	1.2849	0.48025	0.091597	4	1	0.541733	0.95545	16732	1816
ZNF133	10	0.833451	1.28474	0.41183	0.091632	5	2	0.471228	0.95545	10710	1817
PPEF2	10	1.3387	1.28474	0.18442	0.091632	6	2	0.4379	0.95545	7427	1818
VPS37C	10	1.3387	1.28451	0.18442	0.091672	6	1	0.4379	0.95545	4624	1819
FARP2	10	1.46016	1.28371	0.14764	0.091815	6	1	0.4379	0.95545	2963	1820
MUM1	10	0.833451	1.28355	0.41183	0.091847	5	2	0.471228	0.95545	9595	1821
LRRC69	10	1.99289	1.28329	0.05551	0.091891	7	2	0.4379	0.95545	1359	1822
JKAMP	8	0.130422	1.28266	0.91658	0.091994	2	2	0.923743	0.95545	18796	1823
ANKRD37	8	0.353626	1.28184	0.74903	0.092136	3	2	0.771241	0.95545	18344	1824
KIAA1161	10	0.833451	1.28174	0.41183	0.092153	5	1	0.471228	0.95545	9339	1825
NUP37	9	0.575723	1.28171	0.57904	0.092159	4	1	0.641675	0.95545	17026	1826
GRB7	10	1.3387	1.28114	0.18442	0.092245	6	2	0.4379	0.95545	5887	1827
CDADC1	10	0.462332	1.28055	0.66994	0.09236	4	1	0.697644	0.95545	18078	1828
DDX18	10	0.833451	1.28029	0.41183	0.092414	5	2	0.471228	0.95545	9870	1829
MRPL51	8	0.353626	1.28024	0.74903	0.092424	3	2	0.771241	0.95545	18377	1830
REXO4	10	0.833451	1.28016	0.41183	0.092436	5	1	0.471228	0.95545	14005	1831
NBEAL2	20	0.9613	1.28014	0.33723	0.09244	9	1	0.471228	0.95545	8504	1832
TLR6	10	0.462332	1.27937	0.66994	0.092577	4	1	0.697644	0.95545	17998	1833
KIAA1715	10	0.833451	1.27878	0.41183	0.092678	5	1	0.471228	0.95545	12634	1834
ZNF283	10	0.833451	1.27878	0.41183	0.092678	5	1	0.471228	0.95545	10110	1835
C3orf83	10	0.833451	1.27844	0.41183	0.092733	5	2	0.471228	0.95545	10949	1836
C21orf59	10	0.833451	1.27844	0.41183	0.092733	5	2	0.471228	0.95545	9164	1837
BAZ1B	10	0.833451	1.27844	0.41183	0.092733	5	2	0.471228	0.95545	10484	1838
LOC441155	10	0.833451	1.27742	0.41183	0.09292	5	1	0.471228	0.95545	10556	1839
ARL6IP4	10	0.833451	1.27702	0.41183	0.092999	5	1	0.471228	0.95545	9634	1840
LRRC26	10	0.833451	1.27644	0.41183	0.093115	5	1	0.471228	0.95545	11172	1841
NXPE3	10	0.833451	1.27586	0.41183	0.093209	5	2	0.471228	0.95545	10724	1842
DHCR7	10	1.3387	1.27586	0.18442	0.09321	6	1	0.4379	0.95545	3735	1843
INSL4	10	0.833451	1.27536	0.41183	0.093306	5	2	0.471228	0.95545	9476	1844
PCMTD1	10	0.833451	1.2751	0.41183	0.093352	5	2	0.471228	0.95545	13777	1845
FBXL4	10	1.3387	1.27508	0.18442	0.093355	6	1	0.4379	0.95545	5690	1846
C7orf33	10	0.833451	1.27438	0.41183	0.093465	5	2	0.471228	0.95545	11684	1847
TCEAL8	10	0.833451	1.27392	0.41183	0.093544	5	1	0.471228	0.95545	10908	1848
SYNGR4	7	0.458121	1.27359	0.67351	0.09361	3	1	0.697644	0.95545	18276	1849
SNRPA1	10	0.462332	1.27333	0.66994	0.093656	4	1	0.697644	0.95545	17594	1850
BCL9	10	1.3387	1.27333	0.18442	0.093656	6	1	0.4379	0.95545	4896	1851
SLC22A8	10	0.833451	1.27275	0.41183	0.093763	5	1	0.471228	0.95545	15263	1852
GTF3C4	10	0.462332	1.27249	0.66994	0.093811	4	2	0.697644	0.95545	17967	1853
TBC1D14	10	0.833451	1.27237	0.41183	0.093838	5	1	0.471228	0.95545	14544	1854
ZNF596	10	0.833451	1.27218	0.41183	0.093868	5	2	0.471228	0.95545	10187	1855
MAGT1	10	1.3387	1.2716	0.18442	0.093995	6	1	0.4379	0.95545	5998	1856
SGK1	20	1.78904	1.27125	0.080698	0.09406	11	2	0.4379	0.95545	2562	1857
ZC3H14	10	0.833451	1.27092	0.41183	0.09411	5	2	0.471228	0.95545	15660	1858
ITM2A	10	0.833451	1.27045	0.41183	0.094194	5	2	0.471228	0.95545	16006	1859
SLC2A5	10	0.833451	1.27044	0.41183	0.094199	5	1	0.471228	0.95545	9851	1860
ASCL3	10	1.3387	1.26929	0.18442	0.094413	6	1	0.4379	0.95545	5079	1861
FAM76B	9	0.274382	1.2691	0.81156	0.094449	3	1	0.828736	0.95545	18506	1862
ELF2	10	0.833451	1.2689	0.41183	0.094485	5	1	0.471228	0.95545	13814	1863
COX6B1	10	0.833451	1.26883	0.41183	0.094501	5	2	0.471228	0.95545	12444	1864
ZNHIT2	10	1.99289	1.26883	0.05551	0.094501	7	2	0.4379	0.95545	1113	1865
MRPS18A	10	1.3387	1.26883	0.18442	0.094501	6	2	0.4379	0.95545	6916	1866
MUTYH	8	1.55362	1.26789	0.12432	0.094682	5	2	0.4379	0.95545	2866	1867
SMAD3	10	0.833451	1.26776	0.41183	0.094711	5	1	0.471228	0.95545	15826	1868
ALDOB	20	1.33845	1.26736	0.18449	0.094781	10	2	0.4379	0.95545	7621	1869
TMEM187	10	0.833451	1.26736	0.41183	0.094781	5	2	0.471228	0.95545	15122	1870
GNA11	10	0.833451	1.26736	0.41183	0.094781	5	2	0.471228	0.95545	13500	1871
CPSF4	6	0.240068	1.26736	0.84017	0.094781	2	1	0.854961	0.95545	18631	1872
TNNI3K	10	0.833451	1.26705	0.41183	0.094842	5	2	0.471228	0.95545	11877	1873
URGCP-MRPS24	4	0.462622	1.26687	0.66969	0.094868	2	1	0.697644	0.95545	17306	1874
NFASC	10	0.462332	1.26662	0.66994	0.094922	4	1	0.697644	0.95545	17566	1875
THAP4	8	0.720401	1.26624	0.48025	0.094996	4	2	0.541733	0.95545	16734	1876
PIGV	10	0.833451	1.26547	0.41183	0.095141	5	1	0.471228	0.95545	9151	1877
SUN2	10	0.833451	1.2651	0.41183	0.095201	5	1	0.471228	0.95545	9590	1878
MFSD6	10	0.462332	1.26508	0.66994	0.095205	4	2	0.697644	0.95545	18098	1879
AP1S3	10	1.3387	1.26472	0.18442	0.095268	6	1	0.4379	0.95545	3338	1880
CLEC4E	10	1.3387	1.26438	0.18442	0.095336	6	2	0.4379	0.95545	3640	1881
C2orf62	10	1.99289	1.26387	0.05551	0.095419	7	2	0.4379	0.95545	1917	1882
HS3ST5	10	0.833451	1.26387	0.41183	0.095419	5	2	0.471228	0.95545	8816	1883
CHDH	10	0.669241	1.26377	0.51335	0.095437	4	1	0.577689	0.95545	16849	1884
TAS2R40	10	1.3387	1.26321	0.18442	0.095551	6	1	0.4379	0.95545	5548	1885
HOXC4	10	0.833451	1.26307	0.41183	0.095575	5	2	0.471228	0.95545	13631	1886
LCE2B	11	0.686618	1.26292	0.50176	0.095605	5	1	0.565864	0.95545	16814	1887
CDO1	10	1.99289	1.26282	0.05551	0.095623	7	1	0.4379	0.95545	1810	1888
LRRC18	10	1.3387	1.26282	0.18442	0.095624	6	2	0.4379	0.95545	7217	1889
RALY	10	0.833451	1.26282	0.41183	0.095624	5	2	0.471228	0.95545	8853	1890
GPR55	10	1.3387	1.26208	0.18442	0.095771	6	1	0.4379	0.95545	6164	1891
ROCK1	10	0.833451	1.26186	0.41183	0.095811	5	2	0.471228	0.95545	12484	1892
NID1	10	0.833451	1.2617	0.41183	0.095844	5	1	0.471228	0.95545	10342	1893
SPATA5L1	9	0.575723	1.26143	0.57904	0.09589	4	2	0.641675	0.95545	17101	1894
FBXO18	6	1.16215	1.26075	0.2449	0.09602	4	1	0.471228	0.95545	8221	1895
GTSF1	10	0.833451	1.26057	0.41183	0.09605	5	1	0.471228	0.95545	11600	1896
PPP3R2	10	0.833451	1.2591	0.41183	0.096324	5	2	0.471228	0.95545	12496	1897
DMTF1	10	0.833451	1.25907	0.41183	0.096329	5	1	0.471228	0.95545	12210	1898
ARG2	10	0.833451	1.25886	0.41183	0.096367	5	2	0.471228	0.95545	14509	1899
CIRH1A	9	0.274382	1.25882	0.81156	0.096374	3	2	0.828736	0.95545	18502	1900
KIF23	10	1.3387	1.2584	0.18442	0.096451	6	2	0.4379	0.95545	4754	1901
STAG1	10	0.833451	1.25816	0.41183	0.096497	5	2	0.471228	0.95545	14394	1902
ZNF181	10	0.833451	1.25795	0.41183	0.09653	5	1	0.471228	0.95545	12064	1903
C1orf52	10	0.833451	1.25771	0.41183	0.096583	5	2	0.471228	0.95545	10303	1904
GINS1	10	0.833451	1.2572	0.41183	0.096669	5	1	0.471228	0.95545	13908	1905
ADCY1	10	0.833451	1.25647	0.41183	0.096803	5	1	0.471228	0.95545	14441	1906
LOC100507003	10	0.833451	1.25636	0.41183	0.096817	5	2	0.471228	0.95545	13056	1907
MLH3	10	0.833451	1.25636	0.41183	0.096817	5	2	0.471228	0.95545	11592	1908
CTNNA3	10	1.3387	1.25609	0.18442	0.096876	6	1	0.4379	0.95545	7227	1909
SAR1B	10	1.3387	1.25546	0.18442	0.097	6	2	0.4379	0.95545	6013	1910
MYL7	10	0.833451	1.25535	0.41183	0.097018	5	1	0.471228	0.95545	10301	1911
ERBB2IP	10	0.833451	1.25479	0.41183	0.097126	5	2	0.471228	0.95545	12016	1912
SDCCAG3	9	0.575723	1.25479	0.57904	0.097128	4	2	0.641675	0.95545	17033	1913
NOB1	10	0.833451	1.25467	0.41183	0.097149	5	2	0.471228	0.95545	12815	1914
THEG5	10	0.833451	1.25467	0.41183	0.097149	5	2	0.471228	0.95545	13403	1915
TGS1	10	1.3387	1.25387	0.18442	0.097287	6	1	0.4379	0.95545	5233	1916
EDIL3	10	0.462332	1.25367	0.66994	0.097327	4	2	0.697644	0.95545	17522	1917
NAA15	10	0.833451	1.25351	0.41183	0.097355	5	1	0.471228	0.95545	16014	1918
C2CD4B	10	0.462332	1.25313	0.66994	0.097422	4	1	0.697644	0.95545	17467	1919
WEE1	10	0.833451	1.25277	0.41183	0.097492	5	1	0.471228	0.95545	9254	1920
DEFB103A	8	0.353626	1.25263	0.74903	0.097517	3	2	0.771241	0.95545	18398	1921
TMEM47	10	0.833451	1.25218	0.41183	0.097597	5	2	0.471228	0.95545	9013	1922
GCFC2	10	1.3387	1.25203	0.18442	0.097629	6	1	0.4379	0.95545	3283	1923
CHMP5	5	0.794931	1.25127	0.43648	0.097787	3	1	0.496996	0.95545	16597	1924
LRRC30	10	0.833451	1.25093	0.41183	0.097853	5	1	0.471228	0.95545	11803	1925
ATP9B	10	0.833451	1.25074	0.41183	0.097887	5	2	0.471228	0.95545	11910	1926
TTLL1	10	0.833451	1.25019	0.41183	0.097996	5	1	0.471228	0.95545	10516	1927
TNC	10	0.833451	1.25016	0.41183	0.098006	5	2	0.471228	0.95545	14843	1928
URGCP	16	0.768327	1.25001	0.45134	0.098031	7	2	0.51352	0.95545	16664	1929
PYROXD1	10	0.833451	1.24981	0.41183	0.098064	5	2	0.471228	0.95545	14202	1930
MYO1H	10	1.99289	1.24947	0.05551	0.098123	7	1	0.4379	0.95545	1463	1931
UBE2S	10	0.462332	1.24902	0.66994	0.098202	4	2	0.697644	0.95545	17786	1932
NFKBIE	10	0.833451	1.24867	0.41183	0.098268	5	2	0.471228	0.95545	14680	1933
MRFAP1	10	1.3387	1.24837	0.18442	0.098326	6	1	0.4379	0.95545	6872	1934
PUS1	10	1.3387	1.24764	0.18442	0.09846	6	1	0.4379	0.95545	6165	1935
ZNF550	10	0.833451	1.24754	0.41183	0.098482	5	2	0.471228	0.95545	13951	1936
DNAJB11	5	0.0812203	1.24741	0.95083	0.098516	1	1	0.954804	0.95545	18873	1937
MECOM	10	0.833451	1.24734	0.41183	0.098526	5	2	0.471228	0.95545	15974	1938
RPL18	8	0.720401	1.24724	0.48025	0.098541	4	2	0.541733	0.95545	16768	1939
GTF2A2	10	0.833451	1.2469	0.41183	0.098605	5	2	0.471228	0.95545	12325	1940
KRTAP3-2	10	1.3387	1.24655	0.18442	0.098674	6	1	0.4379	0.95545	3874	1941
FAM20C	10	1.3387	1.24619	0.18442	0.098739	6	1	0.4379	0.95545	6314	1942
IVD	10	1.3387	1.24583	0.18442	0.098808	6	1	0.4379	0.95545	7224	1943
GPX6	10	1.3387	1.24547	0.18442	0.098881	6	1	0.4379	0.95545	4138	1944
ARHGAP31	10	0.833451	1.24493	0.41183	0.099	5	1	0.471228	0.95545	13279	1945
ZNF618	10	0.833451	1.24493	0.41183	0.099	5	1	0.471228	0.95545	11095	1946
C18orf56	10	1.3387	1.24438	0.18442	0.099107	6	1	0.4379	0.95545	5056	1947
PKNOX1	10	0.833451	1.24435	0.41183	0.099115	5	2	0.471228	0.95545	13001	1948
ZNF408	8	0.353626	1.24406	0.74903	0.099174	3	2	0.771241	0.95545	18401	1949
HMGB3	10	1.3387	1.24384	0.18442	0.09921	6	1	0.4379	0.95545	5343	1950
L2HGDH	9	0.519591	1.24352	0.62276	0.099263	3	1	0.68306	0.95545	17286	1951
HIST1H2BN	9	1.61195	1.24345	0.11156	0.099275	6	2	0.4379	0.95545	2798	1952
SLC7A14	10	1.3387	1.24259	0.18442	0.099438	6	1	0.4379	0.95545	3303	1953
TSC22D4	10	0.833451	1.24222	0.41183	0.099522	5	1	0.471228	0.95545	13052	1954
ZNF660	10	0.833451	1.24151	0.41183	0.099671	5	2	0.471228	0.95545	9032	1955
GLIPR1L2	7	0.90879	1.24133	0.36627	0.099716	4	1	0.471228	0.95545	8624	1956
ANGPTL2	10	0.833451	1.24115	0.41183	0.099754	5	1	0.471228	0.95545	16499	1957
GOLGA6L4	10	1.99289	1.24079	0.05551	0.099828	7	1	0.4379	0.95545	1185	1958
SH2D7	9	0.274382	1.24073	0.81156	0.099842	3	2	0.828736	0.95545	18548	1959
COL9A2	20	2.3163	1.24053	0.029002	0.099884	12	1	0.4379	0.95545	640	1960
CCNI2	10	0.833451	1.24044	0.41183	0.0999	5	1	0.471228	0.95545	12375	1961
NAA16	10	0.833451	1.23972	0.41183	0.10003	5	1	0.471228	0.95545	15327	1962
ERI2	9	1.0164	1.23946	0.30897	0.10009	5	2	0.471228	0.95545	8381	1963
OR1K1	10	0.833451	1.23942	0.41183	0.1001	5	2	0.471228	0.95545	10220	1964
BTN2A2	10	1.3387	1.23901	0.18442	0.10017	6	1	0.4379	0.95545	5365	1965
NR1H3	19	1.50776	1.23898	0.13528	0.10018	10	3	0.4379	0.95545	2909	1966
HIST1H2BA	7	0.458121	1.23895	0.67351	0.10019	3	1	0.697644	0.95545	18259	1967
MRPS18B	8	0.130422	1.23894	0.91658	0.10019	2	1	0.923743	0.95545	18795	1968
SMN1	2	1.51446	1.23876	0.13367	0.10022	1	1	0.4379	0.95545	2908	1969
FIGN	10	0.833451	1.23873	0.41183	0.10023	5	2	0.471228	0.95545	8867	1970
SEC14L4	10	0.833451	1.2383	0.41183	0.10031	5	2	0.471228	0.95545	12571	1971
ZBTB47	10	1.3387	1.2383	0.18442	0.10031	6	2	0.4379	0.95545	5026	1972
POLR2D	20	1.78904	1.23811	0.080698	0.10035	11	2	0.4379	0.95545	2312	1973
NSUN4	10	0.833451	1.23806	0.41183	0.10036	5	2	0.471228	0.95545	15116	1974
FLVCR2	10	0.833451	1.23791	0.41183	0.10039	5	2	0.471228	0.95545	10347	1975
FAM83G	10	0.462332	1.23791	0.66994	0.10039	4	2	0.697644	0.95545	18069	1976
MAP2K5	10	0.833451	1.23776	0.41183	0.10042	5	1	0.471228	0.95545	12554	1977
NAPA	10	1.24276	1.23767	0.21572	0.10045	5	2	0.471228	0.95545	8093	1978
CGREF1	10	1.3387	1.23737	0.18442	0.10051	6	2	0.4379	0.95545	5229	1979
WFDC3	10	0.833451	1.23709	0.41183	0.10056	5	2	0.471228	0.95545	9225	1980
TACR2	20	1.78904	1.23698	0.080698	0.10058	11	2	0.4379	0.95545	2646	1981
TNFAIP2	10	0.833451	1.2368	0.41183	0.10063	5	2	0.471228	0.95545	10960	1982
ADORA2B	10	0.833451	1.23653	0.41183	0.10067	5	1	0.471228	0.95545	12656	1983
CEBPD	10	0.833451	1.23646	0.41183	0.10068	5	2	0.471228	0.95545	14174	1984
PPT1	10	0.833451	1.23602	0.41183	0.10076	5	2	0.471228	0.95545	10515	1985
ZBTB11	10	0.462332	1.23582	0.66994	0.1008	4	1	0.697644	0.95545	17514	1986
PIGO	10	0.833451	1.23573	0.41183	0.10081	5	2	0.471228	0.95545	13851	1987
SORBS3	10	0.833451	1.23547	0.41183	0.10086	5	1	0.471228	0.95545	11343	1988
TDG	6	0.240068	1.23501	0.84017	0.10097	2	1	0.854961	0.95545	18627	1989
BARHL1	10	1.4998	1.23496	0.13726	0.10098	6	2	0.4379	0.95545	2929	1990
CHST1	10	0.833451	1.23481	0.41183	0.10101	5	2	0.471228	0.95545	11042	1991
HIST1H3J	10	1.3387	1.23423	0.18442	0.10112	6	1	0.4379	0.95545	6255	1992
PRMT2	10	0.833451	1.2337	0.41183	0.10123	5	2	0.471228	0.95545	15398	1993
TRIM22	10	1.3387	1.23346	0.18442	0.10128	6	2	0.4379	0.95545	7609	1994
ASB4	10	0.833451	1.23335	0.41183	0.10129	5	1	0.471228	0.95545	14219	1995
AK1	10	0.833451	1.233	0.41183	0.10137	5	1	0.471228	0.95545	9883	1996
CDK10	10	0.462332	1.23273	0.66994	0.10141	4	2	0.697644	0.95545	18158	1997
[truncated: 16,965 more rows]
