# Supplementary material for: SFTSV utilizes AXL/GAS6 for entry via PI3K-PLC-dependent macropinocytosis activated by AXL-kinase
Source: J Virol. 2025 Aug 25;99(9):e00221-25. doi: 10.1128/jvi.00221-25 (PMC12455926; doi:10.1128/jvi.00221-25)
Supplement: Table S2 — Oligonucleotides used in this study. [file jvi.00221-25-s0003.xlsx]

## Sheet: Sheet1
Table S2. Oligo nucleotides used in this study
Name	Sequence	Purpose	Corresponding plasmid
AXL-ShRNAi-F	CCGGCGAAATCCTCTATGTCAACATCTCGAGATGTTGACATAGAGGATTTCGTTTTTG	for AXL sliencing, Forward	pLKO.1-shRNAi-AXL-BSD
AXL-ShRNAi-R	AATTCAAAAACGAAATCCTCTATGTCAACATCTCGAGATGTTGACATAGAGGATTTCG	for AXL sliencing, reverse	pLKO.1-shRNAi-AXL-BSD
GAS6-shRNA-F	AGCGATGCGACAAAGATGTCAACGAATAGTGAAGCCACAGATGTATTCGTTGACATCTTTGTCGCAG	for GAS6 sliencing, Forward	pUCOE-SFFV-shRNAi-GAS6-puro
GAS6-shRNA-R	GGCACTGCGACAAAGATGTCAACGAATACATCTGTGGCTTCACTATTCGTTGACATCTTTGTCGCAT	for GAS6 sliencing, reverse	pUCOE-SFFV-shRNAi-GAS6-puro
hAXL-qPCR-F1	CCAGGACACCCCAGAGGTGCTAAT	Primer set to RT-qPCR, Forward
hAXL-qPCR-R1	TGGTGGACTGGCTGTGCTTGC	Primer set to RT-qPCR, reverse
hGAS6-qPCR-F1	GGAGGTATTCCCTTCCATGAGAAGGAC	Primer set to RT-qPCR, Forward
hGAS6-qPCR-R1	CTCGTGTTCACTTTCACCGTTTCCTG	Primer set to RT-qPCR, reverse
SFTSV-N-qPCR-F1	CATTGATCATCAAGAAGCTGAAGGAGACA	Primer set to RT-qPCR, Forward
SFTSV-N-qPCR-R1	GTTTGACATTTTCCCTGATGCCTTGAC	Primer set to RT-qPCR, reverse
hHPRT1-qPCR-F1	TGACACTGGCAAAACAATGCA	Primer set to RT-qPCR, Forward
hHPRT1-qPCR-R1	GGTCCTTTTCACCAGCAAGCT	Primer set to RT-qPCR, reverse
CRISPRia-sgRNA-P1F	AACGTAGACTATAAGTATCCCTTGGAGAACCAC	Preparation of NGS library, Forward
CRISPRia-sgRNA-P2F	CACATAGACTATAAGTATCCCTTGGAGAACCAC	Preparation of NGS library, Forward
CRISPRia-sgRNA-P3F	GAGTTAGACTATAAGTATCCCTTGGAGAACCAC	Preparation of NGS library, Forward
CRISPRia-sgRNA-P4F	TATGTAGACTATAAGTATCCCTTGGAGAACCAC	Preparation of NGS library, Forward
CRISPRia-sgRNA-P1R	ATGATACTTGCTATGCTGTTTCCAGCTTAG	Preparation of NGS library, Reverse
CRISPRia-sgRNA-P2R	CTGTTACTTGCTATGCTGTTTCCAGCTTAG	Preparation of NGS library, Reverse
CRISPRia-sgRNA-P3R	GTTTGACTTGCTATGCTGTTTCCAGCTTAG	Preparation of NGS library, Reverse
CRISPRia-sgRNA-P4R	TTACTACTTGCTATGCTGTTTCCAGCTTAG	Preparation of NGS library, Reverse
EcoRI-hAXL-F1	AAAAGCTGCGGAATTCCATTAAGGCCTGTCGACCATG	Primer set to gene validation and AXL mutations	pMXs-AXL-IRES2-puro
Not1-hAXL-R1	ATTGTTACCGCGGCCGCTACACTTCTCCATAACGGGTCTCCTTC	Primer set to gene validation and AXL mutations	pMXs-AXL-IRES2-puro
EcoRI-hAXL-F1	AAAAGCTGCGGAATTCCATTAAGGCCTGTCGACCATG	Primer set to gene validation and AXL mutations	pMXs-AXL-∆CT-IRES2-puro
hAXL-R2	ATTGTTACCGCGGCCGCTACACTTCTCCATAACGGGTCTCCTTC	Primer set to gene validation and AXL mutations	pMXs-AXL-∆CT-IRES2-puro
hAXL-T(84)R-F	GGACAGATCCTGGAGCTCGCGGACAGCACCCAGAGGCAGGTGCCCCTGGGTGA	Primer set to gene validation and AXL mutations	pMXs-AXL-E66/T84R-IRES2-puro
hAXL-E(66)R-R	CTCCAGGATCTGTCCATCCCGAAGCCAATGTACCCTGGGGGGCTCTCCCTGAAC	Primer set to gene validation and AXL mutations	pMXs-AXL-E66/T84R-IRES2-puro
Axl-XcmI-KM-F	GGACGACTCCATCCTCAAGGTGGCTGTGATGACGATGAAGATTGCCATCTG	Primer set to gene validation and AXL mutations	pMXs-AXL-K567M-IRES2-puro
Axl-XcmI-KM-R	GGACGACTCCATCCTCAAGGTGGCTGTGATGACGATGAAGATTGCCATCTG	Primer set to gene validation and AXL mutations	pMXs-AXL-K567M-IRES2-puro
Axl-Y702/703A-F	ATCTACAATGGGGACGCTGCCCGCCAGGGACGTATC	Primer set to gene validation and AXL mutations	pMXs-AXL-Y702/703A-IRES2-puro
Axl-Y702/703A-R	GTCCCCATTGTAGATCTTCTTGGAGA	Primer set to gene validation and AXL mutations	pMXs-AXL-Y702/703A-IRES2-puro
Axl-Y821A-F	CCTGACGAAATCCTCGCTGTCAACATGGATGAGGGTGGA	Primer set to gene validation and AXL mutations	pMXs-AXL-Y821A-IRES2-puro
Axl-Y821A-R	GAGGATTTCGTCAGGCTCCT	Primer set to gene validation and AXL mutations	pMXs-AXL-Y821A-IRES2-puro
Axl-Y779A-F	TGTCTGGATGGACTGGCTGCCTTGATGTCGCGGT	Primer set to gene validation and AXL mutations	pMXs-AXL-Y779/821A-IRES2-puro
Axl-Y779A-R	CAGTCCATCCAGACAGTCCG	Primer set to gene validation and AXL mutations	pMXs-AXL-Y779/821A-IRES2-puro
Axl-Y866A-F	CATCCTGCTGGACGCGCTGTCCTCTGCCCTTCCACAA	Primer set to gene validation and AXL mutations	pMXs-AXL-Y866A-IRES2-puro
Axl-Y866A-R	GCGTCCAGCAGGATGGA	Primer set to gene validation and AXL mutations	pMXs-AXL-Y866A-IRES2-puro
Hinc2-hCLN5-F	GCAGGCCTCGAGGTCGACGCAATGGCGCAGGAGGTAGACAC	for candidate validation	pMXs-CLN5-IRES2-puro
Hinc2-hCLN5-R	CTTAGTTAGTTAGTTAACAATTGTTACCGCGGCCGCGGGTTAACCTCTCTGTGCCTCAGTTTC	for candidate validation	pMXs-CLN5-IRES2-puro
Hinc2-hSEMA4B-F	GCAGGCCTCGAGGTCGACGCAATGCTGCGCACCGCG	for candidate validation	pMXs-SEMA4B-IRES2-puro
Hinc2-hSEMA4B-R	CTTAGTTAGTTAGTTAACAATTGTTACCGCGGCCGCGGGTCACACCACAGAGTCACGGATC	for candidate validation	pMXs-SEMA4B-IRES2-puro
Hinc2-hPCDHB11-F	GCAGGCCTCGAGGTCGACGCAATGGAGAACCAAGGGACACG	for candidate validation	pMXs-PCDHB11-IRES2-puro
Hinc2-hPCDHB11-R	CTTAGTTAGTTAGTTAACAATTGTTACCGCGGCCGCGGGCTAAAAATTAAATCCAAAGCTATTTCGAAAGGT	for candidate validation	pMXs-PCDHB11-IRES2-puro
DC-SIGN-F1	TTCCTGCAGGCTCGAGTCGACACCATGAGTGACTCCAAGGAACCAAG	for candidate validation	pCDNA3-DC-SIGN-neo
DC-SIGN-R1	ATTGTTACCGCGGCCGCTCACGCAGGAGGGGGGTTT	for candidate validation	pCDNA3-DC-SIGN-neo
EcoRI-hAXL-F1	AAAAGCTGCGGAATTCCATTAAGGCCTGTCGACCATG	for receptor expression	pMXs-AXL-IRES2-puro
Not1-hAXL-R1	ATTGTTACCGCGGCCGCTACACTTCTCCATAACGGGTCTCCTTC	for receptor expression	pMXs-AXL-IRES2-puro
EcoRI-hAXL-F1	AAAAGCTGCGGAATTCCATTAAGGCCTGTCGACCATG	Primer set to protein expression	pME-AXL-Ig1,2-Fc
hAxl-Ig12-SalI-Fc-R2	CTCCGCCTCCGTCGACGCCACCTCCGCCCTGCTGGGGGAGCACTG	Primer set to protein expression	pME-AXL-Ig1,2-Fc
hAXL-T(84)R-F	GGACAGATCCTGGAGCTCGCGGACAGCACCCAGAGGCAGGTGCCCCTGGGTGA	Primer set to protein expression	pME-AXL(E66/T84R)-Ig1,2-Fc
hAXL-E(66)R-R	CTCCAGGATCTGTCCATCCCGAAGCCAATGTACCCTGGGGGGCTCTCCCTGAAC	Primer set to protein expression	pME-AXL(E66/T84R)-Ig1,2-Fc
Xho1-hGAS6-FLAG-F	ATTAAGGCCTGTCGACCATGGGAGCCCCGGT	Primer set to protein expression	pME-GAS6-3xFLAG
Mlu1-hGAS6-FLAG-R	AGTCTCCGCCACGCGTAGCTGCGGCGGGCT	Primer set to protein expression	pME-GAS6-3xFLAG
hGAS6-F1	TTTTGGCAAAGAATTCACCATGGCCCCTTCGCTCTC	Primer set to protein expression	pCAGGS-GAS6
hGAS6-R1	CTAGCTCGAGCGGCCGCTGTCTCGGACAGAGACTGAGAAG	Primer set to protein expression	pCAGGS-GAS6
hIFNAR1-casF1	CACCAGATAGTGTTATGTGGGCTT	Primer set to IFNAR1KO
hIFNAR1-casR1	AAACAAGCCCACATAACACTATCT	Primer set to IFNAR1KO
hIFNAR1-casF2	CACCAAGCAGCACTACTTACGTCA	Primer set to IFNAR1KO
hIFNAR1-casR2	AAACTGACGTAAGTAGTGCTGCTT	Primer set to IFNAR1KO
hIFNAR1-F1	TGGTCCTCCAGAAGTACATTTAGAAG	Primer set to IFNAR1 validation
hIFNAR1-F2	TCTGGAAAAACTCTTCAGGTGTAGA	Primer set to IFNAR1 validation
AXL-ShRNAi-F1	CCGGAGTACCAGTGTTTGGTGTTTCCTCGAGGAAACACCAAACACTGGTACTTTTTTG	for AXL sliencing, Forward	pLKO.1-shRNAi-monkeyAXL-BSD#1
AXL-ShRNAi-R1	AATTCAAAAAAGTACCAGTGTTTGGTGTTTCCTCGAGGAAACACCAAACACTGGTACT	for AXL sliencing, reverse	pLKO.1-shRNAi-monkeyAXL-BSD#1
AXL-ShRNAi-F2	CCGGCTGAACAAGACATCCTCTTTCCTCGAGGAAAGAGGATGTCTTGTTCAGTTTTTG	for AXL sliencing, Forward	pLKO.1-shRNAi-monkeyAXL-BSD#2
AXL-ShRNAi-R2	AATTCAAAAACTGAACAAGACATCCTCTTTC CTCGAG GAAAGAGGATGTCTTGTTCAG	for AXL sliencing, reverse	pLKO.1-shRNAi-monkeyAXL-BSD#2
