# Supplementary material for: SFTSV utilizes AXL/GAS6 for entry via PI3K-PLC-dependent macropinocytosis activated by AXL-kinase
Source: J Virol. 2025 Aug 25;99(9):e00221-25. doi: 10.1128/jvi.00221-25 (PMC12455926; doi:10.1128/jvi.00221-25)
Supplement: Table S3 — Plasmids used in this study. [file jvi.00221-25-s0004.xlsx]

## Sheet: Sheet1
Table S3. plasmids used in this study.
Name	Purpose
pCAGGS-SFTSV-Gps	for SFTSV pseudovirus
pCX-GFP	for SFTSV pseudovirus
pCX-RFP	for SFTSV pseudovirus
pCX-Crimson	for SFTSV pseudovirus
pPB-TRE-dCas9-VPR-BSD	for CRISPRa Screening
pCRISPRia-v2	for CRISPRa Screening
pMXs-AXL-IRES2-puro	for candidate validation
pMXs-PCDHB11-IRES2-puro	for candidate validation
pMXs-CLN5-IRES2-puro	for candidate validation
pMXs-SEMA4B-IRES2-puro	for candidate validation
pCDNA3-DC-SIGN-neo	for candidate validation
pMXs-AXL-IRES2-puro	for AXL and its mutation expression
pMXs-AXL-∆CT-IRES2-puro	for AXL and its mutation expression
pMXs-AXL-K567M-IRES2-puro	for AXL and its mutation expression
pMXs-AXL-Y702/703A-IRES2-puro	for AXL and its mutation expression
pMXs-AXL-Y821A-IRES2-puro	for AXL and its mutation expression
pMXs-AXL-Y779/821A-IRES2-puro	for AXL and its mutation expression
pMXs-AXL-Y866A-IRES2-puro	for AXL and its mutation expression
pCAGGS-GAS6	for protein expression
pME-GAS6-3xFLAG	for protein expression
pME-AXL(E66/T84R)-Ig1,2-Fc	for protein expression
pME-AXL-Ig1,2-Fc	for protein expression
pLKO.1-shRNA-AXL-BSD	for gene silencing
pLKO.1-control-BSD	for gene silencing
pUCOE-SFFV-shRNA-GAS6-puro	for gene silencing
pUCOE-SFFV-shRNA-puro	for gene silencing
pLKO.1-shRNA-monkey AXL-BSD	for gene silencing
